# Supplementary material for: Comparative Genome Analyses of Clavibacter michiganensis Type Strain LMG7333T Reveal Distinct Gene Contents in Plasmids From Other Clavibacter Species
Source: Front Microbiol. 2022 Feb 1;12:793345. doi: 10.3389/fmicb.2021.793345 (PMC8844524; doi:10.3389/fmicb.2021.793345)
Supplement: Supplementary file 2 [file Table_1.XLSX]

## Sheet: Supplementary Table 1
Supplmentary table 1. ANI values among Clavibacter species.
Strain*	LMG7333T	UF1	NCPPB382	PF008T	R1-1	ATCC33113T	NCPPB2581T	CFBP8627T	CFBP8217T	CFBP8216T	ATCC33566T	LMG3663T	DSMA46306T
Cm LMG7333T	-	99.9805	99.1436	90.1928	92.724	92.0208	92.4976	93.2197	93.3146	94.7388	89.3596	92.7993	74.1257
Cm UF1	99.9805	-	99.1204	90.2639	92.7495	92.0307	92.6382	93.065	93.0353	94.6743	89.3249	92.6946	74.2158
Cm NCPPB382	99.1436	99.1204	-	90.1716	92.6872	92.059	92.5502	93.0668	93.1113	94.596	89.2929	92.6098	74.2957
Cc PF008T	90.1928	90.2639	90.1716	-	90.3862	89.9163	90.5633	91.4211	91.5198	90.5525	89.8634	90.2824	74.4648
Ci R1-1	92.724	92.7495	92.6872	90.3862	-	91.86	94.8532	93.3641	93.4325	92.6683	89.3569	99.8398	74.3676
Cs ATCC33113T	92.0208	92.0307	92.059	89.9163	91.86	-	91.8613	92.3407	92.4345	92.2372	89.0012	91.7896	74.292
Cn NCPPB2581T	92.4976	92.6382	92.5502	90.5633	94.8532	91.8613	-	93.4423	93.5288	92.5455	89.3592	95.0366	73.983
Cp CFBP8627T	93.2197	93.065	93.0668	91.4211	93.3641	92.3407	93.4423	-	98.6606	92.6282	90.2847	93.336	74.4478
Cmc CFBP8217T	93.3146	93.0353	93.1113	91.5198	93.4325	92.4345	93.5288	98.6606	-	92.7171	90.3028	93.4213	74.6679
Cca CFBP8216T	94.7388	94.6743	94.596	90.5525	92.6683	92.2372	92.5455	92.6282	92.7171	-	89.7012	92.6546	74.4206
Ct ATCC33566T	89.3596	89.3249	89.2929	89.8634	89.3569	89.0012	89.3592	90.2847	90.3028	89.7012	-	89.464	74.3549
Ci LMG3663T	92.7993	92.6946	92.6098	90.2824	99.8398	91.7896	95.0366	93.336	93.4213	92.6546	89.464	-	74.1746
Lxc DSMA46306T	74.1257	74.2158	74.2957	74.4648	74.3676	74.292	73.983	74.4478	74.6679	74.4206	74.3549	74.1746	-
* LMG7333, UF1, and NCPPB382, C. michiganensis; PF008, C. capsici; R1-1, C. insidiosus; ATCC33113, C. sepedonicus; NCPPB2281, C. nebraskensis; DSM46306, CFBP8627, Clavibacter michiganensis subsp. phaseoli; CFBP8217, Clavibacter michiganensis subsp. chilensis; CFBP8216, C. califroniensis; DSM46306, Leifsonia xyli subsp. cydontis.
