# Supplementary material for: Comparative Genome Analyses of Clavibacter michiganensis Type Strain LMG7333T Reveal Distinct Gene Contents in Plasmids From Other Clavibacter Species
Source: Front Microbiol. 2022 Feb 1;12:793345. doi: 10.3389/fmicb.2021.793345 (PMC8844524; doi:10.3389/fmicb.2021.793345)
Supplement: Supplementary file 3 [file Table_2.XLSX]

## Sheet: Supplementary Table 2
Supplementary Table 2. Genes specific to C. michiganensis LMG7333T compared with C. michiganensis NCPPB382.
POG name	Putative product	Organism with an ortholog	Lotation
POG_LMG 7333_00344	hypothetical protein	Clavibacter nebraskensis strain 61-1	Chr
POG_LMG 7333_01128	hypothetical protein	Clavibacter michiganensis LMG7333 and UF1	Chr
POG_LMG 7333_01129	hypothetical protein	Microbacterium pygmaeum strain DSM 23142	Chr
POG_LMG 7333_01387	hypothetical protein	Microbacterium sp. RG1	Chr
POG_LMG 7333_01442	hypothetical protein	Microbacterium foliorum strain NRRL B-24224	Chr
POG_LMG 7333_01443	hypothetical protein	Microbacterium oryzae strain MB-10	Chr
POG_LMG 7333_01444	RNA polymerase principal sigma factor HrdA	Leucobacter muris strain DSM 101948	Chr
POG_LMG 7333_01445	DNA (cytosine-5-)-methyltransferase	Actinomyces naeslundii strain FDAARGOS_1037	Chr
POG_LMG 7333_01447	hypothetical protein	Clavibacter nebraskensis strain 61-1	Chr
POG_LMG 7333_01502	hypothetical protein	Clavibacter michiganensis LMG7333 and UF1	Chr
POG_LMG 7333_01503	hypothetical protein	(Pseudogene) Clavibacter michiganensis NCPPB 382	Chr
POG_LMG 7333_01518	hypothetical protein	Clavibacter capsici strain 1106	Chr
POG_LMG 7333_01519	hypothetical protein	Clavibacter capsici strain 1106	Chr
POG_LMG 7333_01520	hypothetical protein	Clavibacter insidiosus strain ATCC 10253	Chr
POG_LMG 7333_01530	Overcoming lysogenization defect protein	Tessaracoccus sp.	Chr
POG_LMG 7333_01533	hypothetical protein	Rathayibacter festucae strain VKM Ac-2802	Chr
POG_LMG 7333_01579	hypothetical protein	Clavibacter michiganensis strain VL527	Chr
POG_LMG 7333_01617	hypothetical protein	Propionibacterium freudenreichii isolate PFRJS20	Chr
POG_LMG 7333_01618	RNA helicase	Propionibacterium freudenreichii isolate PFRJS20	Chr
POG_LMG 7333_01626	hypothetical protein	Clavibacter michiganensis strain VL527	Chr
POG_LMG 7333_01683	hypothetical protein	Clavibacter michiganensis strain VL527	Chr
POG_LMG 7333_01704	hypothetical protein	Clavibacter michiganensis strain VL527	Chr
POG_LMG 7333_01918	hypothetical protein	Rhodococcus sp.	Chr
POG_LMG 7333_01919	hypothetical protein	Arthrobacter sp.	Chr
POG_LMG 7333_01931	hypothetical protein	Clavibacter michiganensis train VL527	Chr
POG_LMG 7333_01994	hypothetical protein	Clavibacter michiganensis strain MSF322	Chr
POG_LMG 7333_02048	hypothetical protein	Clavibacter nebraskensis strain 61-1	Chr
POG_LMG 7333_02049	hypothetical protein	Clavibacter nebraskensis NCPPB 2581	Chr
POG_LMG 7333_02080	hypothetical protein	Clavibacter michiganensis strain VL527	Chr
POG_LMG 7333_02086	hypothetical protein	Cryobacterium sp. SO1	Chr
POG_LMG 7333_02087	hypothetical protein	Clavibacter michiganensis LMG7333 and UF1	Chr
POG_LMG 7333_02096	Blue-light absorbing proteorhodopsin	Clavibacter insidiosus strain ATCC 10253	Chr
POG_LMG 7333_02107	hypothetical protein	Clavibacter michiganensis strain VL527	Chr
POG_LMG 7333_02203	hypothetical protein	Clavibacter michiganensis LMG7333 and UF1	Chr
POG_LMG 7333_02205	hypothetical protein	Clavibacter michiganensis strain VL527	Chr
POG_LMG 7333_02409	hypothetical protein	Clavibacter michiganensis strain VL527	Chr
POG_LMG 7333_02448	hypothetical protein	Clavibacter michiganensis strain MSF322	Chr
POG_LMG 7333_02456	hypothetical protein	Clavibacter michiganensis strain MSF322	Chr
POG_LMG 7333_02499	hypothetical protein	Nocardiopsis dassonvillei strain NOCA502F	Chr
POG_LMG 7333_02500	hypothetical protein	Clavibacter michiganensis LMG7333 and UF1	Chr
POG_LMG 7333_02619	hypothetical protein	Clavibacter michiganensis LMG7333 and UF1	Chr
POG_LMG 7333_02859	Phosphoserine phosphatase	Clavibacter michiganensis strain MSF322	Chr
POG_LMG 7333_02860	hypothetical protein	Clavibacter michiganensis strain MSF322	Chr
POG_LMG 7333_02861	hypothetical protein	Clavibacter michiganensis strain MSF322	Chr
POG_LMG 7333_02862	Arylformamidase	Clavibacter michiganensis strain MSF322	Chr
POG_LMG 7333_02863	hypothetical protein	Clavibacter michiganensis strain MSF322	Chr
POG_LMG 7333_02941	hypothetical protein	Clavibacter michiganensis strain MSF322	Chr
POG_LMG 7333_02971	hypothetical protein	Clavibacter insidiosus strain ATCC 10253	Chr
POG_LMG 7333_03023	Protein tirC	Curtobacterium sp. BH-2-1-1	Chr
POG_LMG 7333_03034	hypothetical protein	Clavibacter michiganensis strain VL527	Chr
POG_LMG 7333_03106	hypothetical protein	Luteimicrobium xylanilyticum strain HY-24	pCM1
POG_LMG 7333_03085	hypothetical protein	Rhodococcus qingshengii strain RL1	pCM1
POG_LMG 7333_03086	hypothetical protein	Microbacterium sp. 4R-513	pCM1
POG_LMG 7333_03094	hypothetical protein	Clavibacter michiganensis LMG7333 only	pCM1
POG_LMG 7333_03095	hypothetical protein	Clavibacter insidiosus strain ATCC 10253	pCM1
POG_LMG 7333_03096	hypothetical protein	Clavibacter insidiosus strain ATCC 10253	pCM1
POG_LMG 7333_03097	hypothetical protein	Clavibacter insidiosus strain ATCC 10253	pCM1
POG_LMG 7333_03098	hypothetical protein	Clavibacter insidiosus strain R1-3	pCM1
POG_LMG 7333_03100	hypothetical protein	Duganella sp. GN2-R2	pCM1
POG_LMG 7333_03101	hypothetical protein	Clavibacter michiganensis strain MSF322	pCM1
POG_LMG 7333_03102	hypothetical protein	Clavibacter michiganensis LMG7333 and UF1	pCM1
POG_LMG 7333_03103	hypothetical protein	Clavibacter michiganensis strain MSF322	pCM1
POG_LMG 7333_03104	hypothetical protein	Clavibacter michiganensis strain MSF322	pCM1
POG_LMG 7333_03105	hypothetical protein	Ananas comosus NDR1/HIN1-like protein 10	pCM1
POG_LMG 7333_03107	hypothetical protein	Clavibacter michiganensis strain MSF322	pCM1
POG_LMG 7333_03115	hypothetical protein	Clavibacter insidiosus strain ATCC 10253	pCM1
POG_LMG 7333_03116	RNA helicase	Corallococcus macrosporus DSM 14697	pCM1
POG_LMG 7333_03120	hypothetical protein	Clavibacter michiganensis LMG7333 and UF1	pCM2
POG_LMG 7333_03121	hypothetical protein	Clavibacter capsici strain 1101	pCM2
POG_LMG 7333_03122	hypothetical protein	Clavibacter capsici strain 1101	pCM2
POG_LMG 7333_03135	hypothetical protein	Clavibacter capsici strain 1101	pCM2
POG_LMG 7333_03136	hypothetical protein	Clavibacter capsici strain 1101	pCM2
POG_LMG 7333_03138	hypothetical protein	Clavibacter capsici strain 1101	pCM2
POG_LMG 7333_03158	hypothetical protein	Clavibacter sepedonicus	pCM2
POG_LMG 7333_03160	hypothetical protein	Clavibacter michiganensis strain VL527	pCM2
POG_LMG 7333_03164	hypothetical protein	Clavibacter michiganensis strain MSF322	pCM2
POG_LMG 7333_03166	hypothetical protein	Clavibacter michiganensis strain MSF322	pCM2
POG_LMG 7333_03167	hypothetical protein	Moorea producens PAL-8-15-08-1	pCM2
POG_LMG 7333_03168	Site-specific DNA-methyltransferase (adenine-specific)	Leifsonia xyli subsp. cynodontis DSM 46306	pCM2
POG_LMG 7333_03169	uncharacterized protein	Leifsonia xyli subsp. cynodontis DSM 46306	pCM2
POG_LMG 7333_03170	hypothetical protein	Clavibacter michiganensis LMG7333 and UF1	pCM2
POG_LMG 7333_03171	hypothetical protein	Clavibacter insidiosus strain R1-3	pCM2
POG_LMG 7333_03172	hypothetical protein	Clavibacter insidiosus strain R1-3	pCM2
POG_LMG 7333_03175	hypothetical protein	Micrococcus luteus strain NCCP 16831	pCM2
POG_LMG 7333_03176	tRNA 4-demethylwyosine synthase (AdoMet-dependent)	Curtobacterium sp. 24E2	pCM2
POG_LMG 7333_03177	HTH-type transcriptional regulator CbbR	Curtobacterium sp. 24E2	pCM2
POG_LMG 7333_03179	Dihydroxy-acid dehydratase	Curtobacterium sp. L6-1	pCM2
POG_LMG 7333_03180	Phosphopyruvate hydratase	Curtobacterium sp. 24E2	pCM2
POG_LMG 7333_03181	Inorganic diphosphatase	Curtobacterium sp. 24E2	pCM2
POG_LMG 7333_03182	Putative fluoride ion transporter CrcB	Curtobacterium sp. 24E2	pCM2
POG_LMG 7333_03183	Putative fluoride ion transporter CrcB	Curtobacterium sp. 24E2	pCM2
