# Supplementary material for: Comparative Genome Analyses of Clavibacter michiganensis Type Strain LMG7333T Reveal Distinct Gene Contents in Plasmids From Other Clavibacter Species
Source: Front Microbiol. 2022 Feb 1;12:793345. doi: 10.3389/fmicb.2021.793345 (PMC8844524; doi:10.3389/fmicb.2021.793345)
Supplement: Supplementary file 4 [file Table_3.XLSX]

## Sheet: Supplementary Table 3
Supplementary Table 3. List of genes specific genes to each of 5 Clavibacter species.
C. michiganensis LMG7333T			C. capsici PF008T			C. sepedonicus ATCC33113T			C. nebraskensis NCPPB2581T			C. insidiosus R1-1
POG name	EggNog ID (COG)	Putative product	POG name	EggNog ID (COG)	Putative product	POG name	EggNog ID (COG)	Putative product	POG name	EggNog ID (COG)	Putative product	POG name	EggNog ID (COG)	Putative product
POG_LMG 7333_01387		hypothetical protein	POG_GCA_001280205.1_00989	U:COG0823|M:COG5498	Fructan beta-fructosidase	POG_GCA_000069225.1_01081	D:COG1674	ESX-4 secretion system protein EccC4	POG_GCA_000355695.1_01932	J:COG1859	Probable RNA 2'-phosphotransferase	POG_GCA_000958465.1_03236	IQ:COG0318	Medium-chain-fatty-acid--(acyl-carrier-protein) ligase
POG_LMG 7333_01126	V:COG4403	hypothetical protein	POG_GCA_001280205.1_02857	S:ENOG410Y48A	hypothetical protein	POG_GCA_000069225.1_03247	S:ENOG4110PTK	5'-nucleotidase	POG_GCA_000355695.1_00242	G:COG4677|G:COG3866	Pectinesterase	POG_GCA_000958465.1_00648	L:COG4889	ATP-dependent helicase IRC3
POG_LMG 7333_01444	S:ENOG410ZVPH	RNA polymerase principal sigma factor HrdA	POG_GCA_001280205.1_03052	S:ENOG410XRHD	hypothetical protein	POG_GCA_000069225.1_01091	S:ENOG4111USV	filamentous hemagglutinin	POG_GCA_000355695.1_02622	V:COG1002	Site-specific DNA-methyltransferase (adenine-specific)	POG_GCA_000958465.1_01176	Q:COG1020	N-(5-amino-5-carboxypentanoyl)-L-cysteinyl-D-valine synthase
POG_LMG 7333_01442	S:ENOG410XNXZ	hypothetical protein	POG_GCA_001280205.1_02309	S:ENOG410YWBP	hypothetical protein	POG_GCA_000069225.1_02500	S:COG4652	hypothetical protein	POG_GCA_000355695.1_00189	S:COG3002	UPF0753 protein BRADO2285	POG_GCA_000958465.1_01212	G:COG3858|S:COG3401|M:COG2247	Non-specific serine/threonine protein kinase
POG_LMG 7333_01372	G:ENOG410XS3S	Beta-galactosidase	POG_GCA_001280205.1_02298	T:ENOG410XU6E	hypothetical protein	POG_GCA_000069225.1_00934	G:COG1263|G:COG1264	Protein-N(pi)-phosphohistidine--N-acetyl-D-glucosaminephosphotransferase	POG_GCA_000355695.1_02860	S:COG4694	hypothetical protein	POG_GCA_000958465.1_03023	S:ENOG410XR0I	hypothetical protein
POG_LMG 7333_02883	IQ:COG0318	Long-chain-fatty-acid--CoA ligase	POG_GCA_001280205.1_01166	C:COG0243	Periplasmic nitrate reductase	POG_GCA_000069225.1_03271	D:COG1674	hypothetical protein	POG_GCA_000355695.1_00278	P:COG4986	NitT/TauT family transport system permease protein	POG_GCA_000958465.1_02098	L:COG2189	Type III site-specific deoxyribonuclease
POG_LMG 7333_02881	T:COG0515	Non-specific serine/threonine protein kinase	POG_GCA_001280205.1_03053	G:COG3345	Alpha-galactosidase	POG_GCA_000069225.1_02587	G:COG1874	Beta-galactosidase	POG_GCA_000355695.1_02178	S:COG1479	hypothetical protein	POG_GCA_000063485.1_02051	P:COG1292	Glycine betaine/proline betaine transporter BetS
POG_LMG 7333_03103	S:ENOG410Y0B5	hypothetical protein	POG_GCA_001280205.1_00573	S:COG3336	uncharacterized protein	POG_GCA_000069225.1_03267		hypothetical protein	POG_3685_00847	S:COG0433	Probable helicase	POG_GCA_000958465.1_03164	L:COG0507	hypothetical protein
POG_LMG 7333_01618	L:COG1204	RNA helicase	POG_GCA_001280205.1_00026	I:COG1835	O-acetyltransferase OatA	POG_GCA_000069225.1_02962	S:ENOG4111T2R	hypothetical protein	POG_GCA_000355695.1_00767	M:ENOG4111GYK	Uncharacterized protein YwoF	POG_GCA_000958465.1_03221	S:COG3533	Non-reducing end beta-L-arabinofuranosidase
POG_LMG 7333_02299	S:ENOG410XNWE	Alpha-L-rhamnosidase	POG_GCA_001280205.1_02312	S:ENOG410XTHM	hypothetical protein	POG_GCA_000069225.1_03225	S:ENOG410XUKP	DNA double-strand break repair helicase HerA	POG_GCA_000355695.1_01045		Exodeoxyribonuclease V	POG_GCA_000958465.1_03228	E:COG3962	3D-(3,5/4)-trihydroxycyclohexane-1,2-dione acylhydrolase (decyclizing)
POG_LMG 7333_02276	G:COG1472	Beta-glucosidase	POG_GCA_001280205.1_02195	V:COG0286	Site-specific DNA-methyltransferase (adenine-specific)	POG_GCA_000069225.1_01118	S:ENOG410YH5T	hypothetical protein	POG_GCA_000355695.1_02859	S:ENOG410YCAQ	hypothetical protein	POG_GCA_000958465.1_03222	G:COG3940	Cellulase
POG_LMG 7333_02086	S:COG4694	hypothetical protein	POG_GCA_001280205.1_00178	P:COG1292	Glycine betaine transporter BetL	POG_GCA_000069225.1_03230	L:COG0270	DNA (cytosine-5-)-methyltransferase	POG_GCA_000355695.1_02623	L:COG0827	Site-specific DNA-methyltransferase (adenine-specific)	POG_GCA_000958465.1_03289	S:ENOG41121FV	hypothetical protein
POG_LMG 7333_02287	S:COG2409	Membrane protein YdfJ	POG_GCA_001280205.1_02303	S:COG1944	hypothetical protein	POG_GCA_000069225.1_03259		hypothetical protein	POG_GCA_000355695.1_00188	C:COG1009	NADH:ubiquinone reductase (H(+)-translocating)	POG_GCA_000958465.1_01847	S:COG4938	hypothetical protein
POG_LMG 7333_01530	L:COG3593	Overcoming lysogenization defect protein	POG_GCA_001280205.1_00576	G:COG0366	Alpha-glucosidase	POG_GCA_000069225.1_00980	S:ENOG410XPAI	Rhamnogalacturonan endolyase	POG_GCA_000355695.1_00475		hypothetical protein	POG_GCA_000958465.1_00178	S:ENOG410Y94J	hypothetical protein
POG_LMG 7333_02556	G:COG1501	Alpha-D-xyloside xylohydrolase	POG_GCA_001280205.1_00199	G:COG3345	Alpha-galactosidase	POG_GCA_000069225.1_03276	S:ENOG4112BU6	hypothetical protein	POG_GCA_000355695.1_00364	G:COG1621	Fructan beta-fructosidase	POG_GCA_000958465.1_02262	S:ENOG410XP3G	Acetyl-S-ACP:malonate ACP transferase
POG_LMG 7333_03101	S:ENOG410ZVCM	hypothetical protein	POG_GCA_001280205.1_00575	V:COG1136	Cytochrome c bioproteinis ATP-binding export protein CcmA	POG_GCA_000069225.1_03256	U:COG4962	type IV secretion system protein VirB11	POG_GCA_000355695.1_02182		5-methylcytosine-specific restriction enzyme subunit McrC	POG_GCA_000958465.1_00075	S:ENOG410XQZF	putative peptide zinc metalloprotease protein
POG_LMG 7333_02277	G:COG1472	Beta-glucosidase	POG_GCA_001280205.1_02310	C:COG0778	hypothetical protein	POG_GCA_000069225.1_01284	L:COG1112	hypothetical protein	POG_GCA_000355695.1_00331	C:COG1301	Neutral amino acid transporter B(0)	POG_GCA_000958465.1_03145	S:ENOG410Z1IF	gluconate 2-dehydrogenase alpha chain
POG_LMG 7333_01533	S:ENOG4111U92	hypothetical protein	POG_GCA_001280205.1_00078	P:COG0659	Putative sulfate transporter YbaR	POG_GCA_000069225.1_01610	S:ENOG4111S68	hypothetical protein	POG_GCA_000355695.1_02662		hypothetical protein	POG_GCA_000958465.1_03025	S:ENOG410ZMDH	Alpha-L-rhamnosidase
POG_LMG 7333_02861	S:ENOG410YAIZ	hypothetical protein	POG_GCA_001280205.1_00206	G:COG3534	Non-reducing end alpha-L-arabinofuranosidase	POG_GCA_000069225.1_03266	S:ENOG410Y0B5	hypothetical protein	POG_GCA_000355695.1_00368	G:COG1653	raffinose/stachyose/melibiose transport system substrate-binding protein	POG_GCA_000958465.1_03215	S:ENOG410XS3C	Pectate lyase
POG_LMG 7333_02297	G:ENOG410XRV6	hypothetical protein	POG_GCA_001280205.1_01165	P:COG2223	Nitrate/nitrite transporter	POG_GCA_000069225.1_02485	S:ENOG410ZUEV	hypothetical protein	POG_GCA_000355695.1_00266	F:COG0044	Allantoinase	POG_GCA_000063485.1_02049	E:COG2303	Choline dehydrogenase
POG_LMG 7333_03179	E:COG0129	Dihydroxy-acid dehydratase	POG_GCA_001280205.1_00133	G:ENOG410YT7N	hypothetical protein	POG_GCA_000069225.1_03051	L:ENOG4111YQ5	Site-specific DNA-methyltransferase (adenine-specific)	POG_GCA_000355695.1_00635		hypothetical protein	POG_GCA_000958465.1_02476	S:ENOG411205K	mannosyltransferase
POG_LMG 7333_02885	E:COG0028	Acetolactate synthase	POG_GCA_001280205.1_00110	G:COG1653	hypothetical protein	POG_GCA_000069225.1_02292	G:ENOG410Y3SX	Probable transport protein HsrA	POG_GCA_000355695.1_00264	E:COG0075	(S)-ureidoglycine--glyoxylate transaminase	POG_GCA_000958465.1_03223	G:ENOG410XNQK	Putative metabolite transport protein YfiG
POG_LMG 7333_02284	G:COG3693	Endo-1,4-beta-xylanase	POG_GCA_001280205.1_02862	S:ENOG410ZPB7	hypothetical protein	POG_GCA_000069225.1_01083	S:ENOG4111S4Q	hypothetical protein	POG_GCA_000355695.1_00263	E:COG0624	Allantoate deiminase	POG_GCA_000958465.1_03240	S:COG0627	Uncharacterized protein Cgl0967/cg1104
POG_LMG 7333_02296	G:COG1874	hypothetical protein	POG_GCA_001280205.1_00379		hypothetical protein	POG_GCA_000069225.1_00956	G:ENOG410XQ1X	multiple sugar transport system substrate-binding protein	POG_GCA_000355695.1_00230	S:ENOG410XSQY	hypothetical protein	POG_GCA_000958465.1_03220	G:COG1653	multiple sugar transport system substrate-binding protein
POG_LMG 7333_02266	Q:COG1020	Long-chain-fatty-acid--CoA ligase	POG_GCA_001280205.1_03054	G:ENOG410XSG5	hypothetical protein	POG_GCA_000069225.1_02732	S:COG3550	Non-specific serine/threonine protein kinase	POG_GCA_000355695.1_02707	S:ENOG410YN65	hypothetical protein	POG_GCA_000958465.1_01931	L:COG1570	Exodeoxyribonuclease VII
POG_LMG 7333_02317	E:COG0531	hypothetical protein	POG_GCA_001280205.1_01569		hypothetical protein	POG_GCA_000069225.1_03272		hypothetical protein	POG_GCA_000355695.1_00554	K:ENOG410YNEJ	Bifunctional lysine-specific demethylase and histidyl-hydroxylase MINA	POG_GCA_000958465.1_00689		Alpha-maltose-1-phosphate synthase
POG_LMG 7333_01502		hypothetical protein	POG_GCA_001280205.1_00205	S:ENOG410ZVDU	Alpha-galactosidase	POG_GCA_000069225.1_02543	S:ENOG410XSHM	Protein ea59	POG_GCA_000355695.1_00265	J:COG0154	Amidase	POG_GCA_000958465.1_00694	S:ENOG410XNPZ	Alkanesulfonate monooxygenase
POG_LMG 7333_02447	P:ENOG410XNN3	Uncharacterized MFS-type transporter YfiU	POG_GCA_001280205.1_01938	L:COG0582	Tyrosine recombinase XerC-like	POG_GCA_000069225.1_00035	S:ENOG410ZYKI	hypothetical protein	POG_GCA_000355695.1_00391	G:ENOG410XQE0	Uncharacterized MFS-type transporter YddS	POG_GCA_000958465.1_00626	G:COG0477	Inner membrane transport protein YdhC
POG_LMG 7333_01518	S:ENOG411025I	hypothetical protein	POG_GCA_001280205.1_01168	H:COG0303	Molybdopterin molybdotransferase	POG_GCA_000069225.1_02406	L:COG0415	Deoxyribodipyrimidine photo-lyase	POG_GCA_000355695.1_01525	E:COG0436	Aspartate transaminase	POG_GCA_000958465.1_02946	DZ:COG5184	hypothetical protein
POG_LMG 7333_02282	G:COG2723	Beta-glucosidase	POG_GCA_001280205.1_03072	G:ENOG410ZTBD	hypothetical protein	POG_GCA_000069225.1_02671	S:COG1106	uncharacterized protein	POG_GCA_000355695.1_01921		hypothetical protein	POG_GCA_000958465.1_00070	C:COG1454	Long-chain-alcohol dehydrogenase 1
POG_LMG 7333_02619		hypothetical protein	POG_GCA_001280205.1_02370	T:ENOG410XXKJ	Phosphoserine phosphatase	POG_GCA_000069225.1_03245		hypothetical protein	POG_GCA_000355695.1_02181	L:COG0863	Site-specific DNA-methyltransferase (adenine-specific)	POG_GCA_000958465.1_02244		hypothetical protein
POG_LMG 7333_01540	S:ENOG4111V5F	hypothetical protein	POG_GCA_001280205.1_00678	S:ENOG410ZM4W	hypothetical protein	POG_GCA_000069225.1_02834	S:ENOG410ZK8A	hypothetical protein	POG_GCA_000355695.1_02331	S:ENOG410XQD4	hypothetical protein	POG_GCA_000958465.1_03005	G:ENOG4111MXN	MFS transporter, DHA1 family, multidrug resistance protein
POG_LMG 7333_01964	G:ENOG410ZJKU	hypothetical protein	POG_GCA_001280205.1_00111	G:COG1940	uncharacterized protein	POG_GCA_000069225.1_00244	G:ENOG4111CFA	MFS transporter, ENTS family, enterobactin (siderophore) exporter	POG_GCA_000355695.1_00674	C:COG2421	Amidase	POG_1207_00943	L:ENOG4111IE7	Site-specific DNA-methyltransferase (adenine-specific)
POG_LMG 7333_03180	G:COG0148	Phosphopyruvate hydratase	POG_GCA_001280205.1_00536	E:COG3842	Phosphonates import ATP-binding protein PhnC	POG_GCA_000069225.1_01085	S:ENOG410Y3FF	hypothetical protein	POG_GCA_000355695.1_02652	G:ENOG410YA7K	Pectate lyase	POG_2093_02473		hypothetical protein
POG_LMG 7333_01918		hypothetical protein	POG_GCA_001280205.1_00502	G:COG1940	Glucokinase	POG_GCA_000069225.1_00347	S:ENOG410Z120	hypothetical protein	POG_GCA_000355695.1_00553	C:COG0778	hypothetical protein	POG_GCA_000958465.1_00069	E:COG0161	Adenosylmethionine--8-amino-7-oxononanoate transaminase
POG_LMG 7333_02091	S:ENOG41101VX	hypothetical protein	POG_GCA_001280205.1_03090	S:ENOG410XQ6D	hypothetical protein	POG_GCA_000069225.1_02508	S:ENOG4111QKA	arsenite transporter, ACR3 family	POG_GCA_000355695.1_02086	S:ENOG4111FVU	hypothetical protein	POG_1207_01559	L:COG0582	Integrase
POG_LMG 7333_01919		hypothetical protein	POG_GCA_001280205.1_01161	K:COG3710|H:COG1587	Uroporphyrinogen-III synthase	POG_GCA_000069225.1_02509	O:COG0492	Baeyer-Villiger flavin-containing monooxygenase	POG_GCA_000355695.1_00202	G:COG1593	Uncharacterized protein y4mL	POG_GCA_000958465.1_00588	S:ENOG410XNXD	Sarcosine oxidase
POG_LMG 7333_01198	S:ENOG410ZVHX	hypothetical protein	POG_GCA_001280205.1_02063	S:COG0596	Juvenile hormone epoxide hydrolase	POG_GCA_000069225.1_03187	S:ENOG4111H4S	Translation initiation factor IF-2	POG_GCA_000355695.1_02850		hypothetical protein	POG_GCA_000958465.1_03245	P:ENOG410ZVUY	Quinolone resistance protein NorB
POG_LMG 7333_02884	I:COG0304	Beta-ketoacyl-[acyl-carrier-protein] synthase II	POG_GCA_001280205.1_00756		hypothetical protein	POG_GCA_000069225.1_02473		hypothetical protein	POG_GCA_000355695.1_02809	S:ENOG410ZWHK	hypothetical protein	POG_2093_00677	S:COG3550	Non-specific serine/threonine protein kinase
POG_LMG 7333_03170		hypothetical protein	POG_GCA_001280205.1_00580	E:COG1063	2-deoxy-scyllo-inosamine dehydrogenase	POG_GCA_000069225.1_01613	M:COG0438	hypothetical protein	POG_GCA_000355695.1_02717		hypothetical protein	POG_GCA_000958465.1_03235	H:COG2091	4'-phosphopantetheinyl transferase psf-1
POG_LMG 7333_02888	V:COG0577	Macrolide export ATP-binding/permease protein MacB	POG_GCA_001280205.1_02307		hypothetical protein	POG_GCA_000069225.1_02896	S:ENOG4111HI7	hypothetical protein	POG_GCA_000355695.1_02346	E:COG0506	Proline dehydrogenase 1	POG_GCA_000958465.1_00692	G:ENOG4111KCD	hypothetical protein
POG_LMG 7333_03168		Site-specific DNA-methyltransferase (adenine-specific)	POG_GCA_001280205.1_00674		hypothetical protein	POG_GCA_000069225.1_03050	S:ENOG410YS8Y	hypothetical protein	POG_GCA_000355695.1_00473		hypothetical protein	POG_GCA_000958465.1_01981	F:COG0138	Phosphoribosylaminoimidazolecarboxamide formyltransferase
POG_LMG 7333_02553	G:COG1653	hypothetical protein	POG_GCA_001280205.1_02691	P:COG0609	Achromobactin transport system permease protein CbrC	POG_1106_02622	S:COG4804	uncharacterized protein	POG_GCA_000355695.1_00768	M:ENOG4111GYK	hypothetical protein	POG_GCA_000958465.1_00065		hypothetical protein
POG_LMG 7333_01960	V:COG1680	Beta-lactamase domain-containing protein	POG_GCA_001280205.1_01565	M:COG0438	hypothetical protein	POG_GCA_000069225.1_01775	S:ENOG4111GFP	hypothetical protein	POG_GCA_000355695.1_00260	Q:COG3648	Factor independent urate hydroxylase	POG_GCA_000958465.1_03234	G:COG0176	Transaldolase
POG_LMG 7333_01833	CH:COG0654	Aurachin C monooxygenase/isomerase	POG_GCA_001280205.1_02128	J:COG0532	Translation initiation factor IF-2	POG_GCA_000069225.1_03193	L:COG0758	Protein smf	POG_GCA_000355695.1_00366	G:ENOG410XNP9	Putative ABC transporter permease protein AmyC	POG_GCA_000958465.1_03230	S:COG0673	Inositol 2-dehydrogenase
POG_LMG 7333_02567	P:COG3454	Alpha-D-ribose 1-methylphosphonate 5-triphosphate diphosphatase	POG_GCA_001280205.1_00671		hypothetical protein	POG_GCA_000069225.1_03265	S:ENOG410ZWV4	hypothetical protein	POG_GCA_000355695.1_00452	S:ENOG4111QXA	hypothetical protein	POG_GCA_000958465.1_03146	J:COG0324	tRNA dimethylallyltransferase
POG_LMG 7333_02773	L:COG0270	DNA (cytosine-5-)-methyltransferase	POG_GCA_001280205.1_00700	I:ENOG410XVSZ	Acyl-CoA (8-3)-desaturase	POG_GCA_000069225.1_01374	L:COG2826	Transposase InsI for insertion sequence element IS30A	POG_GCA_000355695.1_02805	L:COG0847	DNA-directed DNA polymerase	POG_GCA_000958465.1_00068	S:ENOG410YEVH	hypothetical protein
POG_LMG 7333_03176	P:ENOG4111S8Y	tRNA 4-demethylwyosine synthase (AdoMet-dependent)	POG_GCA_001280205.1_01566		hypothetical protein	POG_GCA_000069225.1_03262	S:ENOG410Y4VQ	hypothetical protein	POG_GCA_000355695.1_00191	S:ENOG4110T7Y	hypothetical protein	POG_GCA_000958465.1_03147		hypothetical protein
POG_LMG 7333_02286	T:ENOG4111JH0	Histidine kinase	POG_GCA_001280205.1_01164	C:COG2146	Nitrite reductase (NADH)	POG_GCA_000069225.1_03232		hypothetical protein	POG_GCA_000355695.1_00350	S:ENOG410ZJ71	hypothetical protein	POG_GCA_000958465.1_00026	S:COG2898	hypothetical protein
POG_LMG 7333_02638	Q:COG1228	hypothetical protein	POG_GCA_001280205.1_01162	H:COG2073|H:COG1648|H:COG2875|H:COG1010	Uroporphyrinogen-III C-methyltransferase	POG_GCA_000069225.1_03052	L:COG2189	Site-specific DNA-methyltransferase (adenine-specific)	POG_GCA_000355695.1_02183	V:COG1401	5-methylcytosine-specific restriction enzyme B	POG_GCA_000958465.1_00395		hypothetical protein
POG_LMG 7333_01124	T:COG4585	Histidine kinase	POG_GCA_001280205.1_00539	P:COG1840	hypothetical protein	POG_GCA_000069225.1_00878	S:COG2130	Putative NADP-dependent oxidoreductase YfmJ	POG_GCA_000355695.1_00262	K:COG1737	RpiR family transcriptional regulator, carbohydrate utilization regulator	POG_GCA_000958465.1_03179		hypothetical protein
POG_LMG 7333_02572	P:COG3626	Alpha-D-ribose 1-methylphosphonate 5-triphosphate synthase	POG_GCA_001280205.1_00416	C:COG1062	Putative alcohol dehydrogenase D	POG_GCA_000069225.1_02592	K:COG1609	HTH-type transcriptional regulator CelR	POG_GCA_000355695.1_00467	S:ENOG410ZW0D	membrane fusion protein, cobalt-zinc-cadmium efflux system	POG_GCA_000958465.1_03224	G:COG0524	5-dehydro-2-deoxygluconokinase
POG_LMG 7333_00257		hypothetical protein	POG_GCA_001280205.1_02308	S:ENOG4110C81	hypothetical protein	POG_1207_02171	S:ENOG4111XE4	hypothetical protein	POG_GCA_000355695.1_00244	UW:COG5295	mannan endo-1,4-beta-mannosidase	POG_GCA_000958465.1_02248	C:COG0667	Aryl-alcohol dehydrogenase (NADP(+))
POG_LMG 7333_02628	P:ENOG4111H7Z	hypothetical protein	POG_GCA_001280205.1_00297	S:ENOG410XUQ6	hypothetical protein	POG_GCA_000069225.1_01088	S:ENOG4111Y8A	hypothetical protein	POG_GCA_000355695.1_00205	K:COG1414	Pectin degradation repressor protein KdgR	POG_GCA_000958465.1_03227	G:COG3718	5-deoxy-glucuronate isomerase
POG_LMG 7333_01704	V:COG0842	hypothetical protein	POG_GCA_001280205.1_01436	J:COG1530	Ribonuclease E	POG_GCA_000069225.1_02590	G:ENOG410XTAM	sn-glycerol-3-phosphate transport system permease protein UgpA	POG_GCA_000355695.1_00166	S:ENOG410XNW1	Glucose 1-dehydrogenase (NAD(P)(+))	POG_GCA_000958465.1_00237	E:COG0111	Phosphoglycerate dehydrogenase
POG_LMG 7333_01507	P:COG4779	Ferric enterobactin transport system permease protein	POG_GCA_001280205.1_00503	G:COG1879	D-allose-binding periplasmic protein	POG_GCA_000069225.1_01954	V:COG4823	UDP-N-acetylmuramoyl-L-alanyl-D-glutamate--2,6-diaminopimelate ligase	POG_GCA_000355695.1_02849		hypothetical protein	POG_GCA_000958465.1_03219	P:COG1175	Probable starch degradation products transport system permease protein AmyD
POG_LMG 7333_03106		hypothetical protein	POG_GCA_000063485.1_02490	C:COG1064	Aryl-alcohol dehydrogenase	POG_GCA_000069225.1_02318	S:ENOG410Z20N	hypothetical protein	POG_GCA_000355695.1_00474	G:COG3839	Hemin import ATP-binding protein HmuV	POG_GCA_000958465.1_00289	L:COG0270	DNA (cytosine-5-)-methyltransferase
POG_LMG 7333_02552	K:COG1609	HTH-type transcriptional regulator GalR	POG_GCA_001280205.1_00540	K:ENOG410XTIM	Maltose regulon regulatory protein MalI	POG_GCA_000069225.1_02727	S:COG0488	Holdfast attachment protein C	POG_GCA_000355695.1_00596		hypothetical protein	POG_GCA_000958465.1_01180	Q:COG2313	Pseudouridylate synthase
POG_LMG 7333_01868	S:COG3943	Type I site-specific deoxyribonuclease	POG_GCA_001280205.1_03057	K:COG1609	Lactose operon repressor	POG_GCA_000069225.1_00958	G:COG0395	Trehalose transport system permease protein SugB	POG_GCA_000355695.1_02188	L:ENOG4111MHV	hypothetical protein	POG_GCA_000958465.1_02263	S:COG0679	Uncharacterized transporter YwkB
POG_LMG 7333_00828		hypothetical protein	POG_GCA_001280205.1_00679	M:COG1087	UDP-glucose 4-epimerase	POG_GCA_000069225.1_02986		hypothetical protein	POG_GCA_000355695.1_00336		hypothetical protein	POG_GCA_000958465.1_02264	K:ENOG410YPRW	Hydrogen peroxide-inducible genes activator
POG_LMG 7333_01506	P:COG0609	Vitamin B12 import system permease protein BtuC	POG_GCA_001280205.1_02842	Q:COG1233|I:COG1562	hypothetical protein	POG_GCA_000069225.1_02951	K:ENOG4111N2I	Putative AraC-like transcription regulator	POG_GCA_000355695.1_00468	V:COG1136	Fe(3+) ions import ATP-binding protein FbpC	POG_GCA_000958465.1_01018	M:COG3209	hypothetical protein
POG_LMG 7333_02627	P:COG0609	Iron(3+)-hydroxamate import system permease protein FhuB	POG_GCA_001280205.1_02648	M:ENOG4110GVA	hypothetical protein	POG_GCA_000069225.1_00877	K:COG2378	proteasome accessory factor B	POG_GCA_000355695.1_02639	S:ENOG4111WV5	hypothetical protein	POG_GCA_000958465.1_03229	G:COG1082	Myo-inosose-2 dehydratase
POG_LMG 7333_02237	S:ENOG410XNQZ	hypothetical protein	POG_GCA_001280205.1_03073		Poly(ethylene terephthalate) hydrolase	POG_GCA_000069225.1_02343	L:COG2801	Beta-glucosidase	POG_GCA_000355695.1_00515	S:COG2249	NAD(P)H dehydrogenase (quinone)	POG_GCA_000958465.1_02256	I:COG0331	[Acyl-carrier-protein] S-malonyltransferase
POG_LMG 7333_02626	P:COG0609	Putative ABC transporter permease protein	POG_GCA_001280205.1_02692	P:COG0614	hypothetical protein	POG_GCA_000069225.1_00498		hypothetical protein	POG_GCA_000355695.1_00196	S:ENOG410Y5TW	hypothetical protein	POG_GCA_000958465.1_02261	H:COG1767	Triphosphoribosyl-dephospho-CoA synthase
POG_LMG 7333_01617	S:ENOG411276T	hypothetical protein	POG_GCA_001280205.1_01568	M:COG0438	hypothetical protein	POG_GCA_000069225.1_03243		hypothetical protein	POG_GCA_000355695.1_00469	V:ENOG4112A2A	putative ABC transport system permease protein	POG_GCA_000958465.1_00349	V:COG1131	Aliphatic sulfonates import ATP-binding protein SsuB 1
POG_LMG 7333_01519	S:ENOG4111VAR	hypothetical protein	POG_GCA_001280205.1_02224	S:ENOG410XNSK	Mucin-5AC	POG_GCA_000069225.1_00366	S:ENOG4111WC8	hypothetical protein	POG_GCA_000355695.1_00093	S:ENOG410XQHH	hypothetical protein	POG_GCA_000958465.1_00693	S:ENOG410XQ2R	hypothetical protein
POG_LMG 7333_01443	S:ENOG41100K3	hypothetical protein	POG_GCA_001280205.1_02194	V:ENOG4111FSE	Restriction enzyme BgcI subunit beta	POG_GCA_000069225.1_00392	S:ENOG4111FGK	hypothetical protein	POG_GCA_000355695.1_00390		hypothetical protein	POG_GCA_000958465.1_00397	G:COG3957	Phosphoketolase
POG_LMG 7333_02776	C:COG0604	NADPH:quinone reductase	POG_GCA_001280205.1_03059		hypothetical protein	POG_GCA_000069225.1_01718	G:COG1501	Alpha-D-xyloside xylohydrolase	POG_GCA_000355695.1_02774		hypothetical protein	POG_GCA_000958465.1_00690		hypothetical protein
POG_LMG 7333_02268	S:ENOG4111HI7	hypothetical protein	POG_GCA_001280205.1_00728	S:ENOG4111XE4	Mucin-19	POG_GCA_000069225.1_02989	P:COG1129	Monosaccharide-transporting ATPase	POG_GCA_000355695.1_00167	K:COG1309	HTH-type transcriptional repressor DhaR	POG_GCA_000958465.1_02229	S:ENOG41127JU	hypothetical protein
POG_LMG 7333_01505	P:COG0614	Fe(3+) dicitrate-binding periplasmic protein	POG_GCA_001280205.1_00504	G:COG1172	Ribose transport system permease protein RbsC	POG_GCA_000069225.1_02294	F:COG0462	Ribose-phosphate diphosphokinase	POG_GCA_000355695.1_00204	H:COG0684	4-hydroxy-4-methyl-2-oxoglutarate aldolase	POG_GCA_000958465.1_00134	T:COG0589	Universal stress protein MT2061
POG_LMG 7333_01255	C:COG1804	Formyl-CoA transferase	POG_GCA_001280205.1_00538	P:COG1176	Ferric transport system permease protein FbpB	POG_GCA_000069225.1_03179	K:ENOG411213M	Protein-serine/threonine phosphatase	POG_GCA_000355695.1_00274	K:COG0454	hypothetical protein	POG_GCA_000958465.1_03193		hypothetical protein
POG_LMG 7333_01584		hypothetical protein	POG_GCA_001280205.1_00144	S:ENOG410Z54U	hypothetical protein	POG_GCA_000069225.1_03213		hypothetical protein	POG_GCA_000355695.1_00673	J:COG0251	2-iminobutanoate/2-iminopropanoate deaminase	POG_GCA_000958465.1_01211	S:COG5283|S:COG5412	Minor tail protein Gp26
POG_LMG 7333_01298	C:COG0604	NADPH:quinone reductase	POG_GCA_000063485.1_03178		hypothetical protein	POG_GCA_000069225.1_02591	G:COG0395	L-arabinose transport system permease protein AraQ	POG_GCA_000355695.1_02185		hypothetical protein	POG_GCA_000958465.1_00415		hypothetical protein
POG_LMG 7333_02264	S:ENOG41120WQ	hypothetical protein	POG_GCA_001280205.1_02834	O:COG5504	hypothetical protein	POG_GCA_000069225.1_01137	G:COG0477	Diaminobutyrate--2-oxoglutarate transaminase	POG_GCA_000355695.1_00195	S:ENOG410Y08T	hypothetical protein	POG_GCA_000958465.1_03231	G:COG1082	Protein IolH
POG_LMG 7333_01129	S:ENOG4111FGK	hypothetical protein	POG_GCA_001280205.1_00109	P:COG1175	L-arabinose transport system permease protein AraP	POG_GCA_000069225.1_01082	S:ENOG410ZD87	hypothetical protein	POG_GCA_000355695.1_00477	O:COG2020	hypothetical protein	POG_GCA_000958465.1_03218	G:COG0395	Probable ABC transporter permease protein YurM
POG_LMG 7333_02554	P:COG1175	Trehalose transport system permease protein SugA	POG_GCA_001280205.1_00506	G:COG1082	D-psicose 3-epimerase	POG_GCA_000069225.1_00393	S:ENOG4111FPU	Protein cII	POG_GCA_000355695.1_02180	S:ENOG410YYZ9	hypothetical protein	POG_GCA_000958465.1_01804	T:ENOG410XNMH	Histidine kinase
POG_LMG 7333_02238	S:ENOG4111FWK	hypothetical protein	POG_GCA_001280205.1_03055	P:COG1175	Probable ABC transporter permease protein	POG_GCA_000069225.1_00047	G:COG2730	Cellulase	POG_GCA_000355695.1_01923	S:ENOG4111Y1A	Mini-circle uncharacterized 19.1 kDa protein	POG_GCA_000958465.1_00688		hypothetical protein
POG_LMG 7333_03126	S:ENOG410XNQZ	hypothetical protein	POG_GCA_001280205.1_00118		hypothetical protein	POG_GCA_000069225.1_03254	U:ENOG4111GX8	tight adherence protein C	POG_GCA_000355695.1_00042	S:ENOG410Y02R	hypothetical protein	POG_GCA_000958465.1_02259	I:COG0777	Malonyl-S-ACP decarboxylase
POG_LMG 7333_03023	S:ENOG410ZVV4	Protein tirC	POG_GCA_001280205.1_03056	G:ENOG410XNP9	Putative arabinogalactan oligomer transport system permease protein GanQ	POG_GCA_000069225.1_03239	S:ENOG410XRWZ	hypothetical protein	POG_4641_01268		hypothetical protein	POG_GCA_000958465.1_00076	S:ENOG4111KP7	hypothetical protein
POG_LMG 7333_02087		hypothetical protein	POG_GCA_001280205.1_02305	E:COG3842	Hemin import ATP-binding protein HmuV	POG_GCA_000069225.1_02702	S:ENOG410ZJ6T	hypothetical protein	POG_GCA_000355695.1_00259	F:ENOG4111TU8	2-oxo-4-hydroxy-4-carboxy-5-ureidoimidazoline decarboxylase	POG_GCA_000958465.1_03246	S:COG1028	Fatty acyl-CoA reductase
POG_LMG 7333_01299	K:ENOG4110WZ6	HTH-type transcriptional activator NagR	POG_GCA_001280205.1_00673		3-hydroxyisobutyrate dehydrogenase	POG_GCA_000069225.1_00073	M:COG0739	Probable tape measure protein	POG_GCA_000355695.1_02087	S:ENOG410XNSK	Glycoprotein gp2	POG_GCA_000958465.1_01988		hypothetical protein
POG_LMG 7333_03155		hypothetical protein	POG_GCA_001280205.1_03088		hypothetical protein	POG_GCA_000069225.1_03255	U:ENOG4111STJ	hypothetical protein	POG_GCA_000355695.1_00092	S:ENOG4111GVQ	hypothetical protein	POG_GCA_000958465.1_00088	K:COG4978|K:COG0789	Protein-serine/threonine phosphatase
POG_LMG 7333_02203		hypothetical protein	POG_GCA_001280205.1_02092	V:COG4823	hypothetical protein	POG_GCA_000069225.1_02982	S:ENOG410YVPN	hypothetical protein	POG_GCA_000355695.1_00335		hypothetical protein	POG_GCA_000958465.1_02111	S:ENOG410XY9X	hypothetical protein
POG_LMG 7333_01122	V:COG1131	Aliphatic sulfonates import ATP-binding protein SsuB	POG_GCA_001280205.1_02614	S:ENOG410ZE0Z	hypothetical protein	POG_GCA_000069225.1_00402		hypothetical protein	POG_GCA_000355695.1_00141		hypothetical protein	POG_GCA_000958465.1_02258	I:COG0777	Malonyl-S-ACP decarboxylase
POG_LMG 7333_02409		hypothetical protein	POG_GCA_001280205.1_03087	E:COG0010	Arginase	POG_GCA_000069225.1_02296	K:COG1609	HTH-type transcriptional repressor PurR	POG_GCA_000355695.1_00470	V:ENOG411035H	Macrolide export ATP-binding/permease protein MacB 1	POG_GCA_000958465.1_00074	S:ENOG4111WAS	hypothetical protein
POG_LMG 7333_02739	S:COG1735	Phosphotriesterase-related protein	POG_GCA_001280205.1_00108	P:COG1177	Trehalose/maltose transport system permease protein MalG	POG_GCA_000069225.1_03236		hypothetical protein	POG_GCA_000355695.1_00142		hypothetical protein	POG_GCA_000958465.1_01823	S:ENOG410XPVC	Poly(ethylene terephthalate) hydrolase
POG_LMG 7333_02564	H:COG1893	2-dehydropantoate 2-reductase	POG_GCA_001280205.1_01035	GM:COG0702	Dihydroflavanol 4-reductase	POG_GCA_000069225.1_03192		hypothetical protein	POG_GCA_000355695.1_00151	D:COG2184	Probable adenosine monophosphate-protein transferase fic	POG_3685_01313	S:ENOG41102YS	hypothetical protein
POG_LMG 7333_01504	P:COG2375	hypothetical protein	POG_GCA_001280205.1_00092	K:ENOG410ZIYV	hypothetical protein	POG_GCA_000069225.1_03279	S:ENOG41126GD	hypothetical protein	POG_GCA_000355695.1_00213	S:ENOG4111TZ2	hypothetical protein	POG_GCA_000958465.1_00622		hypothetical protein
POG_LMG 7333_03156		hypothetical protein	POG_GCA_001280205.1_00507	G:COG1082	D-psicose 3-epimerase	POG_GCA_000069225.1_02857	O:ENOG4111HW1	hypothetical protein	POG_GCA_000355695.1_00088	S:ENOG4112A2T	hypothetical protein	POG_GCA_000958465.1_01185		hypothetical protein
POG_LMG 7333_03086		hypothetical protein	POG_GCA_001280205.1_00134	P:COG1175	Inner membrane ABC transporter permease protein	POG_GCA_000069225.1_00467	S:ENOG4111H9G	ABC-2 type transport system permease protein	POG_GCA_000355695.1_02189		hypothetical protein	POG_GCA_000958465.1_02351	T:COG4585	Histidine kinase
POG_LMG 7333_02571	P:COG3627	Alpha-D-ribose 1-methylphosphonate 5-phosphate C-P-lyase	POG_GCA_001280205.1_03071	E:ENOG410ZQCV	hypothetical protein	POG_GCA_000069225.1_03257	S:ENOG4111V0U	hypothetical protein	POG_GCA_000355695.1_00380	S:COG3324	uncharacterized protein	POG_GCA_000958465.1_03249	G:ENOG410YIAP	hypothetical protein
POG_LMG 7333_03177	K:ENOG41104YV	HTH-type transcriptional regulator CbbR	POG_GCA_001280205.1_01926	S:ENOG410XXKV	hypothetical protein	POG_GCA_000069225.1_00830	E:ENOG410YCMU	hypothetical protein	POG_GCA_000355695.1_00279	K:COG0640	HTH-type transcriptional regulator KmtR	POG_GCA_000958465.1_00908		hypothetical protein
POG_LMG 7333_02862	I:COG0657	Arylformamidase	POG_GCA_001280205.1_00184	S:ENOG41124K3	hypothetical protein	POG_GCA_000069225.1_00885		hypothetical protein	POG_GCA_000355695.1_00261	S:COG2351	Hydroxyisourate hydrolase	POG_GCA_000958465.1_03225	S:ENOG410XT30	hypothetical protein
POG_LMG 7333_01703	V:COG0842	Daunorubicin/doxorubicin resistance ABC transporter permease protein DrrB	POG_GCA_001280205.1_00535	S:COG1234	Ribonuclease Z	POG_GCA_000069225.1_02984	C:COG0778	Long-chain-fatty-acid--CoA ligase	POG_GCA_000355695.1_01396		hypothetical protein	POG_GCA_000958465.1_01208		hypothetical protein
POG_LMG 7333_02863	S:ENOG410XU51	hypothetical protein	POG_GCA_001280205.1_02694	S:ENOG4111KI0	hypothetical protein	POG_GCA_000069225.1_02544	S:ENOG4111PSA	hypothetical protein	POG_GCA_000355695.1_00190	S:ENOG4111XHI	hypothetical protein	POG_GCA_000958465.1_03233	K:COG2188	HTH-type transcriptional repressor YvoA
POG_LMG 7333_02221		hypothetical protein	POG_GCA_001280205.1_03102		hypothetical protein	POG_GCA_000069225.1_01726	S:COG0300	Tropinone reductase I	POG_GCA_000355695.1_00694		hypothetical protein	POG_GCA_000958465.1_02348	S:ENOG4111ZWC	hypothetical protein
POG_LMG 7333_02316	S:COG3665	hypothetical protein	POG_GCA_001280205.1_00106	G:COG4813	hypothetical protein	POG_GCA_000069225.1_00589	M:COG0739	Probable tape measure protein	POG_GCA_000355695.1_00187	K:ENOG411263B	hypothetical protein	POG_GCA_000958465.1_02478	E:COG2755	hypothetical protein
POG_LMG 7333_02555	G:COG0395	Spermidine/putrescine transport system permease protein	POG_GCA_001280205.1_01497	G:ENOG410XPF1	hypothetical protein	POG_GCA_000069225.1_00712	L:ENOG410XP5C	Beta-glucosidase	POG_GCA_000355695.1_00476		hypothetical protein	POG_GCA_000958465.1_02347	S:ENOG41121CE	ABC-2 type transport system permease protein
POG_LMG 7333_02500		hypothetical protein	POG_GCA_001280205.1_02693	E:COG1126	Cytochrome c bioproteinis ATP-binding export protein CcmA	POG_GCA_000069225.1_02421		hypothetical protein	POG_GCA_000355695.1_00325		hypothetical protein	POG_GCA_000958465.1_00078		hypothetical protein
POG_LMG 7333_01962	G:ENOG4110DP8	Lactose transport system permease protein LacG	POG_GCA_001280205.1_00572	O:COG1651	hypothetical protein	POG_GCA_000069225.1_02961	S:ENOG410Y4Z9	hypothetical protein	POG_GCA_000355695.1_00389	Q:COG3207	hypothetical protein	POG_GCA_000958465.1_01217		hypothetical protein
POG_LMG 7333_01827	S:ENOG410YZ8C	hypothetical protein	POG_GCA_001280205.1_00537	P:COG1177	hypothetical protein	POG_GCA_000069225.1_00910	S:ENOG4111Z30	hypothetical protein	POG_GCA_000355695.1_02186		hypothetical protein	POG_GCA_000958465.1_02349	E:COG0411|E:COG0410	Monosaccharide-transporting ATPase
POG_LMG 7333_02224		hypothetical protein	POG_GCA_001280205.1_00389		hypothetical protein	POG_GCA_000069225.1_01766		hypothetical protein	POG_GCA_000355695.1_02100		hypothetical protein	POG_GCA_000958465.1_01946		hypothetical protein
POG_LMG 7333_02257	S:ENOG4111GU5	hypothetical protein	POG_GCA_001280205.1_02304	V:ENOG410ZZNA	Inner membrane transport permease	POG_GCA_000069225.1_02167		rRNA-processing protein EBP2	POG_GCA_000355695.1_01387	S:COG4188	hypothetical protein	POG_GCA_000958465.1_00277		hypothetical protein
POG_LMG 7333_00344	K:ENOG410XSAI	hypothetical protein	POG_GCA_001280205.1_01170		hypothetical protein	POG_GCA_000069225.1_01844	L:ENOG410XP5C	Beta-glucosidase	POG_GCA_000355695.1_00206	S:ENOG4111H8Z	hypothetical protein	POG_GCA_000958465.1_02957	M:COG0739	Lysostaphin
POG_LMG 7333_02275	S:ENOG410XQUW	Probable oxidoreductase	POG_GCA_001280205.1_00699	S:COG0596	Pimeloyl-[acyl-carrier protein] methyl ester esterase	POG_GCA_000069225.1_01880	S:ENOG410XW9P	hypothetical protein	POG_GCA_000355695.1_02320		hypothetical protein	POG_GCA_000958465.1_00079		hypothetical protein
POG_LMG 7333_02570	E:COG1126	Polar-amino-acid-transporting ATPase	POG_GCA_001280205.1_03091		hypothetical protein	POG_GCA_000069225.1_03206	S:ENOG4111J2Q	hypothetical protein	POG_GCA_000355695.1_01916	S:ENOG410XPVC	Poly(ethylene terephthalate) hydrolase	POG_GCA_000958465.1_00077	V:COG1131	Phosphonates import ATP-binding protein PhnC
POG_LMG 7333_03159	D:COG1192	Sporulation initiation inhibitor protein Soj	POG_GCA_001280205.1_01929	S:ENOG4111MQ6	hypothetical protein	POG_GCA_000069225.1_03185	E:COG0410	hypothetical protein	POG_GCA_000355695.1_02625	S:COG3668	Toxin ParE1	POG_GCA_000958465.1_03268	K:COG1309	hypothetical protein
POG_LMG 7333_03085	S:ENOG4111WV5	hypothetical protein	POG_GCA_001280205.1_00505	E:COG0411	Glutamate/glutamine/aspartate/asparagine transport ATP-binding protein BztD	POG_GCA_000069225.1_02988	V:ENOG4110VWS	Putative transport permease YvfS	POG_GCA_000355695.1_00324		hypothetical protein	POG_GCA_000958465.1_02540	S:COG4221	3-oxoacyl-[acyl-carrier-protein] reductase
POG_LMG 7333_02569	P:COG4778	Alpha-D-ribose 1-methylphosphonate 5-triphosphate synthase	POG_GCA_001280205.1_03012		hypothetical protein	POG_GCA_000069225.1_03191		hypothetical protein	POG_GCA_000355695.1_02624	T:COG2197	Response regulator protein VraR	POG_GCA_000958465.1_00350	S:ENOG4111RVH	hypothetical protein
POG_LMG 7333_00364		hypothetical protein	POG_GCA_001280205.1_01093	M:COG1538	hypothetical protein	POG_GCA_000069225.1_02481		hypothetical protein	POG_GCA_000355695.1_00203		hypothetical protein	POG_GCA_000958465.1_03213	S:COG3382	hypothetical protein
POG_LMG 7333_03124		hypothetical protein	POG_GCA_001280205.1_02665	S:ENOG410ZS8P	hypothetical protein	POG_GCA_000069225.1_02938		hypothetical protein	POG_GCA_000355695.1_01452	G:COG4305	endoglucanase	POG_GCA_000958465.1_00910		hypothetical protein
POG_LMG 7333_02896	S:ENOG410Y4A5	hypothetical protein	POG_GCA_001280205.1_00696	T:ENOG4111HBU	hypothetical protein	POG_GCA_000069225.1_03221		hypothetical protein	POG_GCA_000355695.1_00472		hypothetical protein	POG_GCA_000958465.1_00903		hypothetical protein
POG_LMG 7333_02281	K:ENOG410ZYQR	HTH-type transcriptional repressor AcnR	POG_GCA_001280205.1_00270	S:ENOG410XQ4I	2-hydroxy-5-methyl-1-naphthoate 7-hydroxylase	POG_GCA_000069225.1_03275		hypothetical protein	POG_GCA_000355695.1_01070	S:ENOG410XWAE	hypothetical protein	POG_GCA_000958465.1_01174		hypothetical protein
POG_LMG 7333_02810		hypothetical protein	POG_GCA_001280205.1_00140	Q:ENOG4111ZWK	Peroxyureidoacrylate/ureidoacrylate amidohydrolase	POG_GCA_000069225.1_02588	G:ENOG410XQNY	multiple sugar transport system substrate-binding protein	POG_GCA_000355695.1_00322		hypothetical protein	POG_GCA_000958465.1_00589	S:ENOG4111HAK	Sugar-phosphatase
POG_LMG 7333_02568	S:ENOG4111MI2	Ribose 1,5-bisphosphate phosphokinase PhnN	POG_GCA_001280205.1_00530	S:ENOG410YJWE	hypothetical protein	POG_GCA_000069225.1_00932	K:COG2188	HTH-type transcriptional repressor DasR	POG_GCA_000355695.1_01071	S:ENOG410XUVS	hypothetical protein	POG_GCA_000958465.1_02230	S:COG1011	putative hydrolase of the HAD superfamily
POG_LMG 7333_01120	S:ENOG4111PT3	hypothetical protein	POG_GCA_001280205.1_03013		hypothetical protein	POG_GCA_000069225.1_00265		hypothetical protein	POG_GCA_000355695.1_02822	S:ENOG410XUVS	hypothetical protein	POG_GCA_000958465.1_03186		hypothetical protein
POG_LMG 7333_01121	S:ENOG4111S28	hypothetical protein	POG_GCA_001280205.1_00523		hypothetical protein	POG_GCA_000069225.1_03011		hypothetical protein	POG_GCA_000355695.1_00106		hypothetical protein	POG_2093_02472		hypothetical protein
POG_LMG 7333_02575	K:COG2188	Uncharacterized HTH-type transcriptional regulator	POG_GCA_001280205.1_00695	T:ENOG4111VEK	hypothetical protein	POG_GCA_000069225.1_03186		hypothetical protein	POG_GCA_000355695.1_00466	S:ENOG4111ZC4	hypothetical protein	POG_GCA_000958465.1_03128		hypothetical protein
POG_LMG 7333_02256	S:COG1011	hypothetical protein	POG_GCA_001280205.1_02886	S:ENOG41120X4	hypothetical protein	POG_GCA_000069225.1_02752	S:ENOG410ZWK7	Collagen alpha-1(IX) chain	POG_GCA_000355695.1_00237	K:COG1309	hypothetical protein	POG_GCA_000958465.1_01179	S:COG0546	Phosphoglycolate phosphatase
POG_LMG 7333_02887	V:COG1136	Bacitracin export ATP-binding protein BceA	POG_GCA_001280205.1_01928	S:ENOG41128H5	hypothetical protein	POG_GCA_000069225.1_02987	S:ENOG410YUWH	NAD(P)H dehydrogenase (quinone)	POG_GCA_000355695.1_00152		hypothetical protein	POG_GCA_000958465.1_01178	F:COG0035	Uracil phosphoribosyltransferase
POG_LMG 7333_02566	P:COG3709	Ribose 1,5-bisphosphate phosphokinase	POG_GCA_001280205.1_00302	S:ENOG410Y6VK	hypothetical protein	POG_GCA_000069225.1_03274	D:COG1192	chromosome partitioning protein	POG_GCA_000355695.1_00516	K:COG0640	ArsR family transcriptional regulator	POG_GCA_000958465.1_01364	L:ENOG410XR5R	Beta-glucosidase
POG_LMG 7333_02315	S:COG3665	uncharacterized protein	POG_GCA_001280205.1_00677		hypothetical protein	POG_GCA_000069225.1_03260		hypothetical protein	POG_GCA_000355695.1_02329	G:COG2513	Methylisocitrate lyase	POG_GCA_000958465.1_02530	Q:COG2977	4'-phosphopantetheinyl transferase Npt
POG_LMG 7333_02889	S:ENOG410ZZPU	hypothetical protein	POG_GCA_000063485.1_03029		hypothetical protein	POG_GCA_000069225.1_02201	S:ENOG4111J0F	hypothetical protein	POG_GCA_000355695.1_02209		hypothetical protein	POG_GCA_000958465.1_02257	M:ENOG4111V8X	Malonate decarboxylase holo-[acyl-carrier protein] synthase
POG_LMG 7333_03122		hypothetical protein	POG_GCA_001280205.1_02950	O:ENOG4111J87	hypothetical protein	POG_GCA_000069225.1_02983	S:ENOG410ZC8I	hypothetical protein	POG_GCA_000355695.1_02627		hypothetical protein	POG_GCA_000958465.1_02350	T:COG2197	Protein-glutamate methylesterase
POG_LMG 7333_03100		hypothetical protein	POG_GCA_001280205.1_02854	S:ENOG41129TA	hypothetical protein	POG_GCA_000069225.1_03244	S:ENOG410YVPT	hypothetical protein	POG_GCA_000355695.1_00349		hypothetical protein	POG_GCA_000958465.1_02475		hypothetical protein
POG_LMG 7333_02900	S:ENOG410YN4J	hypothetical protein	POG_GCA_001280205.1_02912	C:COG0508	Dihydrolipoyllysine-residue acetyltransferase	POG_GCA_000069225.1_03004	S:ENOG410Y8P9	hypothetical protein	POG_GCA_000355695.1_00465		hypothetical protein	POG_GCA_000958465.1_03057		hypothetical protein
POG_LMG 7333_01123	T:COG2197	Chemotaxis response regulator protein-glutamate methylesterase of group 1 operon	POG_GCA_001280205.1_01925		hypothetical protein	POG_GCA_000069225.1_03153	S:ENOG410Y8P9	hypothetical protein	POG_GCA_000355695.1_02190		hypothetical protein	POG_GCA_000063485.1_02406	S:ENOG410XXBH	hypothetical protein
POG_LMG 7333_02285	T:COG0784	Chemotaxis response regulator protein-glutamate methylesterase of group 2 operon	POG_GCA_001280205.1_00387	S:ENOG410XX41	DNA-directed DNA polymerase	POG_GCA_000069225.1_02184		hypothetical protein	POG_GCA_000355695.1_00110		hypothetical protein	POG_GCA_000958465.1_00261	K:ENOG410ZKU1	TetR/AcrR family transcriptional regulator, acrAB operon repressor
POG_LMG 7333_02090	CP:COG4555	Iron-chelate-transporting ATPase	POG_GCA_001280205.1_02458	E:COG1045	Serine O-acetyltransferase	POG_GCA_000069225.1_02959	S:ENOG4112BS8	hypothetical protein	POG_GCA_000355695.1_00115		hypothetical protein	POG_GCA_000958465.1_00137		hypothetical protein
POG_LMG 7333_02573	P:COG3625	Alpha-D-ribose 1-methylphosphonate 5-triphosphate synthase	POG_GCA_001280205.1_00091		hypothetical protein	POG_GCA_000069225.1_03258	S:ENOG4112AGX	hypothetical protein	POG_GCA_000355695.1_00047		hypothetical protein	POG_GCA_000958465.1_02539	K:ENOG4111TSE	Asparaginase
POG_LMG 7333_02451	K:ENOG4111WQB	hypothetical protein	POG_GCA_001280205.1_00138	K:ENOG4111JIH	hypothetical protein	POG_GCA_000069225.1_02960	U:ENOG4111UQ6	Signal peptidase I	POG_GCA_000355695.1_00241	G:COG4677	Pectinesterase	POG_GCA_000958465.1_03203	L:COG1961	Integrase-like protein y4lS
POG_LMG 7333_02989		hypothetical protein	POG_GCA_001280205.1_02302		hypothetical protein	POG_GCA_000069225.1_02981	S:ENOG41126J2	uncharacterized protein	POG_GCA_000355695.1_00351	S:COG4221	hypothetical protein	POG_GCA_000958465.1_01841		hypothetical protein
POG_LMG 7333_02882	J:COG1670	3',5'-nucleoside bisphosphate phosphatase	POG_GCA_001280205.1_02350	S:ENOG410Y1QD	hypothetical protein	POG_GCA_000069225.1_02499	V:COG1136	Ribose import ATP-binding protein RbsA 2	POG_GCA_000355695.1_02665	S:ENOG410XUW3	hypothetical protein	POG_GCA_000958465.1_03187	D:COG1192	Sporulation initiation inhibitor protein Soj
POG_LMG 7333_02886	H:COG0452	Phosphopantothenoylcysteine decarboxylase	POG_GCA_001280205.1_02607	S:ENOG410Y0VG	hypothetical protein	POG_GCA_000069225.1_00908		hypothetical protein	POG_GCA_000355695.1_00256	K:COG1396	hypothetical protein	POG_GCA_000958465.1_01533		hypothetical protein
POG_LMG 7333_02354	S:COG1853	uncharacterized protein	POG_GCA_001280205.1_00574	S:ENOG41129F6	hypothetical protein	POG_GCA_000069225.1_00492		hypothetical protein	POG_GCA_000355695.1_01177		hypothetical protein	POG_GCA_000958465.1_03200		hypothetical protein
POG_LMG 7333_02092		hypothetical protein	POG_GCA_001280205.1_01936	S:ENOG410ZDPA	hypothetical protein	POG_GCA_000069225.1_00046	G:COG2730	Cellulase	POG_GCA_000355695.1_02647		hypothetical protein	POG_GCA_000958465.1_02822	S:ENOG410ZJ6T	hypothetical protein
POG_LMG 7333_02565	S:COG0110	Putative acetyltransferase	POG_GCA_001280205.1_01147		hypothetical protein	POG_GCA_000069225.1_00909		hypothetical protein	POG_GCA_000355695.1_00478		hypothetical protein	POG_GCA_000958465.1_00048		hypothetical protein
POG_LMG 7333_02860	S:COG0714	hypothetical protein	POG_GCA_001280205.1_02606	S:ENOG410Y0VG	hypothetical protein	POG_GCA_000069225.1_03226		hypothetical protein	POG_GCA_000355695.1_00089		hypothetical protein	POG_GCA_000958465.1_02956	S:COG3544	hypothetical protein
POG_LMG 7333_02456	S:ENOG4111MCE	hypothetical protein	POG_GCA_000063485.1_02491	K:ENOG4111UGD	HTH-type transcriptional regulator SrpR	POG_GCA_000069225.1_01311	S:COG2514	hypothetical protein				POG_GCA_000958465.1_03181		hypothetical protein
POG_LMG 7333_02045	S:COG3548	hypothetical protein	POG_GCA_001280205.1_02706	K:COG1309	hypothetical protein	POG_GCA_000069225.1_03010	O:ENOG410YV6Y	hypothetical protein				POG_GCA_000958465.1_03237	G:COG0477	MFS transporter, DHA3 family, tetracycline resistance protein
POG_LMG 7333_03104		hypothetical protein	POG_GCA_001280205.1_02414	S:ENOG410XPFG	hypothetical protein	POG_GCA_000069225.1_03208		hypothetical protein				POG_GCA_000958465.1_03250	G:ENOG410YIAP	MFS transporter, AAHS family, 3-hydroxyphenylpropionic acid transporter
POG_LMG 7333_01542	S:COG0110	Maltose O-acetyltransferase	POG_GCA_001280205.1_00265	K:ENOG411214J	hypothetical protein	POG_GCA_000069225.1_00491	S:ENOG410YG2R	hypothetical protein				POG_GCA_000958465.1_02548	U:ENOG410XSWX	hypothetical protein
POG_LMG 7333_01543	K:COG3226	2,3,4,5-tetrahydropyridine-2,6-dicarboxylate N-succinyltransferase	POG_GCA_001280205.1_03089	S:ENOG4111R41	hypothetical protein	POG_GCA_000069225.1_03249		hypothetical protein				POG_GCA_000958465.1_03217		hypothetical protein
POG_LMG 7333_02941		hypothetical protein	POG_GCA_000063485.1_03152	L:COG0507	hypothetical protein	POG_GCA_000069225.1_00907	P:COG1120	Monosaccharide-transporting ATPase				POG_GCA_000958465.1_00417	S:ENOG4111YVK	hypothetical protein
POG_LMG 7333_00350		hypothetical protein	POG_GCA_001280205.1_00581	S:ENOG4111FW6	hypothetical protein	POG_GCA_000069225.1_00267		hypothetical protein				POG_GCA_000958465.1_01968		hypothetical protein
POG_LMG 7333_02633		hypothetical protein	POG_GCA_001280205.1_00675		Prephenate decarboxylase	POG_GCA_000069225.1_00493	L:COG0553	hypothetical protein				POG_GCA_000958465.1_00129	T:COG0589	Universal stress protein MT2052
POG_LMG 7333_02737	S:ENOG4111SQG	hypothetical protein	POG_GCA_001280205.1_00676	G:ENOG410ZNZM	hypothetical protein	POG_GCA_000069225.1_03246		hypothetical protein				POG_GCA_000958465.1_00911	S:ENOG41120JA	hypothetical protein
POG_LMG 7333_03094		hypothetical protein	POG_GCA_001280205.1_00234		hypothetical protein	POG_GCA_000069225.1_01958	K:ENOG410ZV0Y	HTH-type transcriptional activator RamA				POG_GCA_000958465.1_00351		hypothetical protein
POG_LMG 7333_02211	G:COG3345	Alpha-galactosidase	POG_GCA_001280205.1_00211		hypothetical protein	POG_GCA_000069225.1_03227		hypothetical protein				POG_GCA_000958465.1_01531		hypothetical protein
POG_LMG 7333_02486	S:ENOG41128J3	hypothetical protein	POG_GCA_001280205.1_02788	S:ENOG410YGV2	hypothetical protein	POG_GCA_000069225.1_01481	T:COG2815	Non-specific serine/threonine protein kinase				POG_GCA_000958465.1_03214	K:COG1396	hypothetical protein
POG_LMG 7333_01292	S:COG0457	Cyanophycin synthase (L-aspartate-adding)	POG_GCA_001280205.1_00579	T:ENOG4112CPC	Non-specific serine/threonine protein kinase	POG_GCA_000069225.1_00142		hypothetical protein				POG_GCA_000958465.1_00287	L:COG0494	8-oxo-dGTP diphosphatase
POG_LMG 7333_01832	K:ENOG41121HY	Uncharacterized HTH-type transcriptional regulator YcgE	POG_GCA_001280205.1_00136	G:COG0477	hypothetical protein	POG_GCA_000069225.1_01304	S:ENOG410ZIKF	hypothetical protein				POG_GCA_000958465.1_01181	K:COG1846	HTH-type transcriptional regulator PecS
POG_LMG 7333_03183	S:ENOG4110325	Putative fluoride ion transporter CrcB	POG_GCA_001280205.1_01930	S:ENOG410ZE6P	hypothetical protein	POG_GCA_000069225.1_03210		hypothetical protein				POG_GCA_000958465.1_03180		hypothetical protein
POG_LMG 7333_03167	G:COG5309	hypothetical protein	POG_GCA_001280205.1_00303	K:COG1595	RNA polymerase sigma factor CnrH	POG_GCA_000069225.1_01767	K:ENOG4111XJY	RNA polymerase sigma-70 factor, ECF subfamily				POG_GCA_000958465.1_03248	K:ENOG4111RZM	hypothetical protein
POG_LMG 7333_02574	P:COG3624	Alpha-D-ribose 1-methylphosphonate 5-triphosphate synthase	POG_GCA_001280205.1_00565	K:ENOG4111Q21	HTH-type transcriptional regulator PecS	POG_GCA_000069225.1_01482	S:ENOG410Y13Q	hypothetical protein				POG_GCA_000958465.1_03154	S:ENOG4111P2G	chromosome partitioning protein, ParB family
POG_LMG 7333_03181	C:COG0221	Inorganic diphosphatase	POG_GCA_001280205.1_01036	K:COG1846	hypothetical protein	POG_GCA_000069225.1_03214		hypothetical protein				POG_GCA_000958465.1_01805		hypothetical protein
POG_LMG 7333_01816		hypothetical protein	POG_GCA_001280205.1_03026	S:ENOG410XRWZ	hypothetical protein	POG_GCA_000069225.1_03248	S:ENOG4111RJ7	hypothetical protein				POG_GCA_000063485.1_03150	S:ENOG410Y2Z1	hypothetical protein
POG_LMG 7333_02059		hypothetical protein	POG_GCA_000063485.1_02492	S:ENOG410YURJ	hypothetical protein	POG_GCA_000069225.1_03203	S:ENOG410Y5TM	hypothetical protein				POG_GCA_000958465.1_03283	S:ENOG410Y2Z1	hypothetical protein
POG_LMG 7333_02236		hypothetical protein	POG_GCA_001280205.1_00558		hypothetical protein	POG_GCA_000069225.1_00527	S:ENOG4111U7U	hypothetical protein				POG_GCA_000958465.1_02955		hypothetical protein
POG_LMG 7333_03034	S:ENOG410XUYC	hypothetical protein	POG_GCA_001280205.1_02248		hypothetical protein	POG_GCA_000069225.1_02589	G:ENOG410XQSR	cellobiose transport system substrate-binding protein				POG_GCA_000958465.1_02887		hypothetical protein
POG_LMG 7333_01381		Zinc D-Ala-D-Ala carboxypeptidase	POG_GCA_001280205.1_03050	P:ENOG410ZVUY	Lincomycin resistance protein LmrB	POG_GCA_000069225.1_03280		hypothetical protein				POG_GCA_000958465.1_00063		hypothetical protein
POG_LMG 7333_02039		hypothetical protein	POG_GCA_001280205.1_02076		hypothetical protein	POG_GCA_000069225.1_01574	S:ENOG4111QRP	hypothetical protein				POG_GCA_000958465.1_00711		hypothetical protein
POG_LMG 7333_02267	S:ENOG410ZZ85	hypothetical protein	POG_GCA_001280205.1_01927		hypothetical protein	POG_GCA_000069225.1_01001	O:ENOG410YV6Y	hypothetical protein				POG_GCA_000958465.1_02871	S:ENOG410XY4M	hypothetical protein
POG_LMG 7333_01101		hypothetical protein	POG_GCA_001280205.1_02078		hypothetical protein	POG_GCA_000069225.1_03233		hypothetical protein				POG_GCA_000958465.1_00712		hypothetical protein
POG_LMG 7333_02777	K:ENOG410Y8KJ	hypothetical protein	POG_GCA_001280205.1_02352	S:ENOG4111R2Y	hypothetical protein	POG_GCA_000069225.1_00519	C:COG2141	Limonene 1,2-monooxygenase				POG_GCA_000958465.1_01828	T:COG0745	Transcriptional regulatory protein AfsQ1
POG_LMG 7333_02778	S:COG5485	hypothetical protein	POG_GCA_001280205.1_03081	L:COG3293	hypothetical protein	POG_GCA_000069225.1_02408	F:ENOG4112BE0	Adenine phosphoribosyltransferase				POG_GCA_000958465.1_02249	S:ENOG4112944	hypothetical protein
POG_LMG 7333_03116	S:ENOG4110NIJ	RNA helicase	POG_GCA_001280205.1_03060	G:ENOG410ZIM0	Pectate lyase	POG_GCA_000069225.1_02462	S:COG3600	hypothetical protein				POG_GCA_000958465.1_00064		hypothetical protein
POG_LMG 7333_02448	S:ENOG410XYV8	hypothetical protein	POG_GCA_001280205.1_01169	S:ENOG410ZHZI	hypothetical protein	POG_GCA_000069225.1_03001		hypothetical protein				POG_GCA_000958465.1_02980		hypothetical protein
POG_LMG 7333_02738	S:COG0599	4-carboxymuconolactone decarboxylase	POG_GCA_001280205.1_00911		hypothetical protein	POG_GCA_000069225.1_01855	S:ENOG4111JIW	hypothetical protein				POG_GCA_000958465.1_02938		hypothetical protein
POG_LMG 7333_03102		hypothetical protein	POG_GCA_000063485.1_02069	L:COG3727	NaeI very short patch repair endonuclease	POG_GCA_000069225.1_03283		hypothetical protein				POG_GCA_000958465.1_02620	S:COG0456	hypothetical protein
POG_LMG 7333_01382	S:ENOG411262M	hypothetical protein	POG_GCA_001280205.1_02077		hypothetical protein	POG_GCA_000069225.1_01729	K:ENOG4111SFF	TetR/AcrR family transcriptional regulator				POG_GCA_000958465.1_00114		hypothetical protein
POG_LMG 7333_01254	C:COG1804	Formyl-CoA transferase	POG_GCA_001280205.1_00361		hypothetical protein	POG_GCA_000069225.1_00856		hypothetical protein				POG_GCA_000958465.1_03258		hypothetical protein
POG_LMG 7333_03107		hypothetical protein	POG_GCA_001280205.1_02644		hypothetical protein	POG_GCA_000069225.1_03241		hypothetical protein				POG_GCA_000958465.1_00633	E:COG0346	Uncharacterized protein Sfri_3691
POG_LMG 7333_03182	S:ENOG410XUV1	Putative fluoride ion transporter CrcB	POG_GCA_001280205.1_03075		hypothetical protein	POG_GCA_000069225.1_03290		hypothetical protein				POG_GCA_000958465.1_03012		hypothetical protein
POG_LMG 7333_03169	S:ENOG4111SCX	uncharacterized protein	POG_GCA_001280205.1_00529	S:ENOG410Y43N	hypothetical protein	POG_GCA_000069225.1_02337	S:ENOG4112AN0	hypothetical protein				POG_GCA_000958465.1_02402		hypothetical protein
POG_LMG 7333_00066	S:ENOG410XWRM	hypothetical protein	POG_GCA_001280205.1_02972	S:ENOG4111J2Q	hypothetical protein	POG_GCA_000069225.1_00348	S:ENOG41125Q1	hypothetical protein				POG_GCA_000958465.1_02804		hypothetical protein
POG_LMG 7333_02703		hypothetical protein	POG_GCA_001280205.1_00738		hypothetical protein	POG_GCA_000069225.1_02653	V:COG1132	Uncharacterized ABC transporter ATP-binding protein YfiC				POG_GCA_000958465.1_02767	I:COG0671	hypothetical protein
POG_LMG 7333_02450	S:COG2907	hypothetical protein	POG_GCA_001280205.1_02974	S:ENOG410XRWZ	hypothetical protein	POG_GCA_000069225.1_03285		hypothetical protein				POG_GCA_000958465.1_01066	S:COG4637	DNA repair protein RecN (Recombination protein N)
POG_LMG 7333_03084		hypothetical protein	POG_GCA_001280205.1_03074	S:ENOG4111WTH	Nucleoid-associated protein Lsr2	POG_GCA_000069225.1_03269		hypothetical protein				POG_GCA_000958465.1_01527	G:COG3693	Endo-1,4-beta-xylanase
POG_LMG 7333_02870		hypothetical protein	POG_GCA_001280205.1_00301		hypothetical protein	POG_GCA_000069225.1_02330		hypothetical protein				POG_GCA_000958465.1_00139	S:ENOG4111TTZ	hypothetical protein
POG_LMG 7333_02089	S:ENOG410Z765	hypothetical protein	POG_GCA_001280205.1_02529	J:COG0101	tRNA pseudouridine(38-40) synthase	POG_GCA_000069225.1_02680	S:ENOG411011B	hypothetical protein				POG_GCA_000958465.1_02764	P:COG0753	Catalase
POG_LMG 7333_02269		hypothetical protein	POG_GCA_001280205.1_01932		hypothetical protein	POG_GCA_000069225.1_03204		hypothetical protein				POG_GCA_000958465.1_00262	S:ENOG4111QXU	hypothetical protein
POG_LMG 7333_02899	K:COG3655	Uncharacterized HTH-type transcriptional regulator YozG	POG_GCA_001280205.1_01934		hypothetical protein	POG_GCA_000069225.1_01959	S:ENOG410ZDZ6	hypothetical protein				POG_GCA_000958465.1_00912		hypothetical protein
POG_LMG 7333_03090	S:ENOG4111J2Q	hypothetical protein	POG_GCA_001280205.1_00697	S:ENOG410Z0BF	hypothetical protein	POG_GCA_000069225.1_03216		hypothetical protein				POG_GCA_000958465.1_00620	S:ENOG410YZGW	hypothetical protein
POG_LMG 7333_02846		hypothetical protein	POG_GCA_001280205.1_03024		hypothetical protein	POG_GCA_000069225.1_02224		hypothetical protein				POG_ATCC10253_03106	L:COG1961	Integrase-like protein
POG_LMG 7333_00830		hypothetical protein	POG_GCA_001280205.1_00296		hypothetical protein	POG_GCA_000069225.1_00511		hypothetical protein				POG_GCA_000958465.1_01214		hypothetical protein
POG_LMG 7333_02857		hypothetical protein	POG_GCA_001280205.1_03085	G:ENOG410ZW11	Membrane protein MosC	POG_GCA_000069225.1_01960		hypothetical protein				POG_GCA_000958465.1_00132		hypothetical protein
POG_LMG 7333_03128	S:ENOG410Z84T	hypothetical protein	POG_GCA_001280205.1_03079		hypothetical protein	POG_GCA_000069225.1_03220		hypothetical protein				POG_GCA_000958465.1_03160		hypothetical protein
POG_LMG 7333_02214	S:ENOG410Z84T	hypothetical protein	POG_GCA_001280205.1_02971	S:ENOG4111J2Q	hypothetical protein	POG_GCA_000069225.1_02662		hypothetical protein				POG_GCA_000958465.1_02474		hypothetical protein
POG_LMG 7333_02261	S:ENOG410ZIXR	hypothetical protein	POG_GCA_001280205.1_00268		hypothetical protein	POG_GCA_000069225.1_03238		hypothetical protein				POG_GCA_000958465.1_00904		hypothetical protein
POG_LMG 7333_03166		hypothetical protein	POG_GCA_001280205.1_02863	K:COG2186	hypothetical protein	POG_GCA_000069225.1_03154	S:ENOG41122RX	hypothetical protein				POG_GCA_000958465.1_02479		hypothetical protein
POG_LMG 7333_03105		hypothetical protein	POG_GCA_001280205.1_00090		hypothetical protein	POG_GCA_000069225.1_00933	G:COG2190	Glucose-specific phosphotransferase enzyme IIA component				POG_GCA_000958465.1_01550	S:ENOG4111P2G	chromosome partitioning protein, ParB family
POG_LMG 7333_02432		hypothetical protein	POG_GCA_001280205.1_02398		hypothetical protein	POG_GCA_000069225.1_01092		hypothetical protein				POG_GCA_000958465.1_01218		hypothetical protein
POG_LMG 7333_01553		hypothetical protein	POG_GCA_001280205.1_00698		hypothetical protein	POG_GCA_000069225.1_03212		hypothetical protein				POG_GCA_000958465.1_03190		hypothetical protein
POG_LMG 7333_03120		hypothetical protein	POG_GCA_001280205.1_00461	K:COG1316	hypothetical protein	POG_GCA_000069225.1_03211		hypothetical protein				POG_GCA_000958465.1_02015		hypothetical protein
POG_LMG 7333_02702		hypothetical protein	POG_GCA_001280205.1_02645		hypothetical protein	POG_1207_02821	G:COG4124	Cellulase				POG_GCA_000958465.1_01534		hypothetical protein
POG_LMG 7333_02223		hypothetical protein	POG_GCA_001280205.1_01937		hypothetical protein	POG_GCA_000069225.1_03228		hypothetical protein				POG_GCA_000958465.1_00687		hypothetical protein
POG_LMG 7333_01623		hypothetical protein	POG_GCA_001280205.1_00701	S:ENOG4112DER	hypothetical protein	POG_1207_00968	KT:COG0317	GTP diphosphokinase				POG_GCA_000958465.1_00829	G:ENOG410XP3M	hypothetical protein
POG_LMG 7333_01464		hypothetical protein	POG_2093_03030		hypothetical protein	POG_GCA_000069225.1_02095	G:ENOG410Y3SX	Lincomycin resistance protein				POG_GCA_000958465.1_00144		hypothetical protein
POG_LMG 7333_01503	S:ENOG410ZTZW	hypothetical protein	POG_GCA_001280205.1_03040	K:ENOG41121F8	hypothetical protein	POG_GCA_000069225.1_02239	E:COG0747	peptide/nickel transport system substrate-binding protein				POG_GCA_000958465.1_00653	T:ENOG410XNMH	hypothetical protein
POG_LMG 7333_01125		Lantibiotic michiganin-A	POG_GCA_001280205.1_00179		hypothetical protein	POG_GCA_000069225.1_03222		hypothetical protein				POG_GCA_000958465.1_02545	U:ENOG410XSWX	hypothetical protein
POG_LMG 7333_01100		hypothetical protein	POG_GCA_001280205.1_02660		hypothetical protein	POG_GCA_000069225.1_01080		hypothetical protein				POG_GCA_000063485.1_03205		hypothetical protein
POG_LMG 7333_02648		hypothetical protein	POG_GCA_001280205.1_02193	J:COG0012	Obg-like ATPase	POG_GCA_000069225.1_03252	S:ENOG410XZA4	hypothetical protein				POG_GCA_000958465.1_02260	I:ENOG41123U5	malonate decarboxylase delta subunit
POG_LMG 7333_03158		hypothetical protein	POG_GCA_001280205.1_03086		hypothetical protein	POG_GCA_000069225.1_00564		hypothetical protein				POG_GCA_000958465.1_03013		hypothetical protein
POG_LMG 7333_02289	C:ENOG410XUIC	Ferredoxin-2	POG_GCA_001280205.1_01931		hypothetical protein	POG_GCA_000069225.1_03234	S:ENOG41123ZS	hypothetical protein				POG_GCA_000958465.1_01960		hypothetical protein
POG_LMG 7333_01626	S:ENOG410XXIG	hypothetical protein	POG_GCA_001280205.1_03078		hypothetical protein	POG_GCA_000069225.1_03194		hypothetical protein				POG_GCA_000958465.1_01436	E:COG0747	peptide/nickel transport system substrate-binding protein
POG_LMG 7333_00008		hypothetical protein	POG_GCA_001280205.1_02811		hypothetical protein	POG_GCA_000069225.1_00983	S:ENOG410YJ5I	uncharacterized protein				POG_GCA_000958465.1_02212		hypothetical protein
POG_LMG 7333_02210		hypothetical protein	POG_GCA_001280205.1_00158		hypothetical protein	POG_GCA_000069225.1_02999		hypothetical protein				POG_GCA_000958465.1_01213		hypothetical protein
POG_LMG 7333_03125		hypothetical protein	POG_GCA_001280205.1_03068		hypothetical protein	POG_GCA_000069225.1_01611		hypothetical protein				POG_GCA_000958465.1_03212	S:COG5006	inner membrane transporter RhtA
POG_LMG 7333_03160		hypothetical protein	POG_GCA_001280205.1_03067		hypothetical protein	POG_GCA_000069225.1_01133		hypothetical protein				POG_GCA_000958465.1_03252		hypothetical protein
POG_LMG 7333_02449	S:COG2907	hypothetical protein	POG_GCA_001280205.1_01935	L:ENOG410Y0TQ	hypothetical protein	POG_GCA_000069225.1_03046		hypothetical protein				POG_GCA_000958465.1_02477	S:ENOG410XS2C	hypothetical protein
POG_LMG 7333_02209		hypothetical protein	POG_GCA_001280205.1_00561		hypothetical protein	POG_GCA_000069225.1_03003		hypothetical protein				POG_GCA_000958465.1_00744		hypothetical protein
POG_LMG 7333_01551		hypothetical protein	POG_GCA_001280205.1_00360		hypothetical protein	POG_GCA_000069225.1_01089		hypothetical protein				POG_GCA_000958465.1_00994		hypothetical protein
POG_LMG 7333_00734		hypothetical protein	POG_GCA_001280205.1_02975		hypothetical protein	POG_GCA_000069225.1_03273		hypothetical protein				POG_GCA_000958465.1_02934	S:ENOG4111JSY	hypothetical protein
POG_LMG 7333_01713		hypothetical protein	POG_GCA_001280205.1_02306		hypothetical protein	POG_GCA_000069225.1_01854		hypothetical protein				POG_GCA_000958465.1_00146		hypothetical protein
POG_LMG 7333_03175		hypothetical protein	POG_GCA_001280205.1_01923		hypothetical protein	POG_GCA_000069225.1_02295		Phosphoserine phosphatase				POG_GCA_000958465.1_02872		hypothetical protein
			POG_GCA_001280205.1_00737		hypothetical protein	POG_GCA_000069225.1_01893	S:ENOG410ZVHX	hypothetical protein				POG_GCA_000958465.1_03263	S:ENOG410Z0BF	hypothetical protein
			POG_GCA_000063485.1_02980		hypothetical protein	POG_GCA_000069225.1_00585		hypothetical protein				POG_GCA_000958465.1_00624		hypothetical protein
			POG_GCA_001280205.1_00143		hypothetical protein	POG_GCA_000069225.1_03251	S:ENOG4112AWK	hypothetical protein				POG_GCA_000958465.1_00996		hypothetical protein
			POG_GCA_001280205.1_02949		hypothetical protein	POG_GCA_000069225.1_03235		hypothetical protein				POG_GCA_000958465.1_02546	U:ENOG410XSWX	hypothetical protein
			POG_GCA_000063485.1_03185		hypothetical protein	POG_GCA_000069225.1_03287		hypothetical protein				POG_GCA_000958465.1_01209		hypothetical protein
			POG_GCA_001280205.1_03069		hypothetical protein	POG_GCA_000069225.1_03293		hypothetical protein				POG_GCA_000958465.1_03014		hypothetical protein
			POG_GCA_001280205.1_00096		hypothetical protein	POG_GCA_000069225.1_03250		hypothetical protein				POG_GCA_000958465.1_03259		hypothetical protein
			POG_GCA_001280205.1_02456	S:ENOG410Y0TF	hypothetical protein	POG_GCA_000069225.1_00875	S:ENOG4111UJ8	Uncharacterized protein YjqA				POG_GCA_000958465.1_02002		hypothetical protein
			POG_GCA_001280205.1_01395	K:COG1846	hypothetical protein	POG_GCA_000069225.1_03237		hypothetical protein				POG_GCA_000958465.1_01806	I:COG0671	Undecaprenyl-diphosphate phosphatase
			POG_GCA_001280205.1_00691		hypothetical protein	POG_GCA_000069225.1_01138	G:ENOG410ZRDY	MFS transporter, DHA3 family, macrolide efflux protein				POG_GCA_000958465.1_02543		hypothetical protein
			POG_GCA_001280205.1_03039		hypothetical protein	POG_GCA_000069225.1_01090		hypothetical protein				POG_GCA_000958465.1_01719		hypothetical protein
			POG_GCA_001280205.1_03063	S:ENOG4111HI7	hypothetical protein	POG_GCA_000069225.1_00518	C:COG2141	hypothetical protein				POG_GCA_000958465.1_01175		hypothetical protein
			POG_GCA_001280205.1_01148		hypothetical protein	POG_GCA_000069225.1_03229		hypothetical protein				POG_GCA_000958465.1_00352	S:ENOG4111NUH	hypothetical protein
			POG_GCA_001280205.1_03077		hypothetical protein	POG_GCA_000069225.1_03218		hypothetical protein				POG_GCA_000958465.1_00323		hypothetical protein
			POG_GCA_001280205.1_03019	S:ENOG4111P2G	hypothetical protein	POG_GCA_000069225.1_02638	S:ENOG410XX0U	hypothetical protein				POG_GCA_000958465.1_03207	S:ENOG4111WTH	Nucleoid-associated protein Lsr2
			POG_GCA_001280205.1_03034		hypothetical protein	POG_GCA_000069225.1_03286		hypothetical protein				POG_GCA_000958465.1_00995	S:ENOG410ZEUQ	hypothetical protein
			POG_GCA_001280205.1_02982		hypothetical protein	POG_GCA_000069225.1_03263		hypothetical protein				POG_GCA_000958465.1_00394		hypothetical protein
			POG_GCA_001280205.1_03076	L:ENOG410XRC2	hypothetical protein	POG_GCA_000069225.1_01167	L:COG1793	DNA ligase (ATP)				POG_GCA_000958465.1_00052	L:COG1961	hypothetical protein
			POG_GCA_001280205.1_03062		hypothetical protein	POG_GCA_000069225.1_03207		hypothetical protein				POG_GCA_000958465.1_01216		hypothetical protein
			POG_GCA_001280205.1_02980		hypothetical protein	POG_GCA_000069225.1_03205		hypothetical protein				POG_GCA_000958465.1_03182		hypothetical protein
			POG_GCA_001280205.1_02301		hypothetical protein	POG_GCA_000069225.1_01086	S:ENOG4112BWE	hypothetical protein				POG_GCA_000958465.1_03271	U:ENOG410ZIIZ	Signal peptidase I
			POG_GCA_001280205.1_02981		hypothetical protein	POG_GCA_000069225.1_00926	S:COG1302	hypothetical protein				POG_GCA_000063485.1_00244		hypothetical protein
						POG_GCA_000069225.1_03240		hypothetical protein				POG_GCA_000958465.1_00209		hypothetical protein
						POG_GCA_000069225.1_03231		hypothetical protein				POG_GCA_000958465.1_01540	S:ENOG410XZ0K	hypothetical protein
						POG_GCA_000069225.1_00824	S:ENOG410XQUV	peptide/nickel transport system substrate-binding protein				POG_GCA_000958465.1_02415	G:COG2115	Xylose isomerase
						POG_GCA_000069225.1_02501		hypothetical protein				POG_GCA_000958465.1_03132		hypothetical protein
						POG_GCA_000069225.1_03188		hypothetical protein				POG_GCA_000958465.1_03194		hypothetical protein
						POG_GCA_000069225.1_01087	S:ENOG41123F3	hypothetical protein				POG_GCA_000958465.1_03275		hypothetical protein
						POG_GCA_000069225.1_02459		hypothetical protein				POG_GCA_000958465.1_03282		hypothetical protein
						POG_GCA_000069225.1_01290	S:COG4172	Oligopeptide transport ATP-binding protein AmiE				POG_GCA_000958465.1_02250		hypothetical protein
						POG_GCA_000069225.1_03289		hypothetical protein				POG_GCA_000958465.1_03278		hypothetical protein
						POG_GCA_000063485.1_00058		hypothetical protein				POG_GCA_000958465.1_01327	G:COG4305	hypothetical protein
						POG_GCA_000069225.1_00383		hypothetical protein				POG_GCA_000958465.1_02554		hypothetical protein
						POG_GCA_000069225.1_03270		hypothetical protein				POG_GCA_000958465.1_03211	S:ENOG4111GS5	hypothetical protein
						POG_GCA_000069225.1_00965	S:ENOG41125EQ	hypothetical protein				POG_GCA_000958465.1_03185		hypothetical protein
						POG_GCA_000069225.1_02293		hypothetical protein				POG_GCA_000958465.1_01183		hypothetical protein
						POG_GCA_000069225.1_03291		hypothetical protein				POG_GCA_000958465.1_00145		hypothetical protein
						POG_GCA_000069225.1_02733		hypothetical protein				POG_GCA_000958465.1_02401		hypothetical protein
						POG_GCA_000069225.1_02461	S:ENOG410Y32N	hypothetical protein				POG_GCA_000958465.1_01210		hypothetical protein
						POG_GCA_000069225.1_01719		hypothetical protein				POG_GCA_000958465.1_02765		hypothetical protein
						POG_GCA_000069225.1_00464		hypothetical protein				POG_GCA_000958465.1_00029	T:ENOG4111H90	hypothetical protein
						POG_GCA_000069225.1_02976		hypothetical protein				POG_GCA_000958465.1_01947		hypothetical protein
						POG_GCA_000069225.1_03277		hypothetical protein				POG_GCA_000063485.1_00467		hypothetical protein
						POG_GCA_000069225.1_02098	P:COG1178	iron(III) transport system permease protein				POG_GCA_000958465.1_00519	K:COG1609	LacI family transcriptional regulator
						POG_GCA_000069225.1_03264		hypothetical protein				POG_GCA_000958465.1_03199		hypothetical protein
						POG_GCA_000069225.1_01733		hypothetical protein				POG_GCA_000958465.1_00062	O:COG2039	Pyroglutamyl-peptidase I
						POG_GCA_000069225.1_03281		hypothetical protein				POG_GCA_000958465.1_02860	T:ENOG410XNMH	hypothetical protein
						POG_GCA_000069225.1_01084	S:ENOG41124I2	hypothetical protein				POG_GCA_000958465.1_02531	E:COG3962	3D-(3,5/4)-trihydroxycyclohexane-1,2-dione acylhydrolase (decyclizing)
						POG_GCA_000069225.1_03219		hypothetical protein				POG_GCA_000958465.1_01215		hypothetical protein
						POG_GCA_000069225.1_02480		hypothetical protein				POG_GCA_000958465.1_01532		hypothetical protein
						POG_GCA_000069225.1_00593		hypothetical protein				POG_GCA_000958465.1_00948	G:ENOG410XT6H	hypothetical protein
						POG_GCA_000069225.1_02997	S:ENOG410XRWZ	hypothetical protein				POG_GCA_000958465.1_00067		hypothetical protein
						POG_GCA_000069225.1_03016	S:ENOG4111II4	hypothetical protein				POG_1207_00215		hypothetical protein
						POG_GCA_000069225.1_03288		hypothetical protein				POG_GCA_000958465.1_02685		hypothetical protein
						POG_4641_02961		hypothetical protein				POG_GCA_000958465.1_00906		hypothetical protein
						POG_GCA_000069225.1_03261		hypothetical protein				POG_GCA_000958465.1_02532		hypothetical protein
						POG_GCA_000069225.1_03217		hypothetical protein				POG_GCA_000958465.1_03279		hypothetical protein
						POG_GCA_000069225.1_03215		hypothetical protein				POG_GCA_000958465.1_01182		hypothetical protein
						POG_GCA_000069225.1_00977		hypothetical protein				POG_GCA_000958465.1_02552	F:COG1457	cytosine permease
						POG_GCA_000069225.1_00584		hypothetical protein				POG_GCA_000958465.1_03135		hypothetical protein
						POG_GCA_000069225.1_03284		hypothetical protein				POG_GCA_000958465.1_01207		hypothetical protein
						POG_GCA_000069225.1_01308		hypothetical protein				POG_GCA_000958465.1_03189		hypothetical protein
						POG_GCA_000069225.1_00586		hypothetical protein				POG_GCA_000958465.1_03276		hypothetical protein
						POG_GCA_000069225.1_00911		hypothetical protein				POG_3685_00076		hypothetical protein
						POG_GCA_000069225.1_03156		hypothetical protein				POG_GCA_000958465.1_00071		hypothetical protein
						POG_GCA_000069225.1_03189		hypothetical protein				POG_GCA_000958465.1_03260		hypothetical protein
						POG_GCA_000069225.1_02975		hypothetical protein				POG_GCA_000958465.1_00905		hypothetical protein
						POG_GCA_000069225.1_02936		hypothetical protein				POG_GCA_000958465.1_03280		hypothetical protein
						POG_GCA_000069225.1_02099		hypothetical protein				POG_GCA_000958465.1_00625		hypothetical protein
						POG_GCA_000069225.1_00935		hypothetical protein				POG_GCA_000958465.1_00073		hypothetical protein
						POG_GCA_000069225.1_03253		hypothetical protein				POG_GCA_000958465.1_02384		hypothetical protein
						POG_GCA_000069225.1_03282		hypothetical protein				POG_GCA_000958465.1_00047		hypothetical protein
						POG_GCA_000069225.1_00815		hypothetical protein				POG_GCA_000958465.1_00072		hypothetical protein
						POG_GCA_000069225.1_02637		hypothetical protein				POG_GCA_000958465.1_02686		hypothetical protein
						POG_GCA_000069225.1_02953		hypothetical protein				POG_GCA_000958465.1_01010		hypothetical protein
						POG_GCA_000069225.1_03190		hypothetical protein				POG_GCA_000958465.1_00058		hypothetical protein
						POG_GCA_000069225.1_03169		hypothetical protein
						POG_GCA_000069225.1_02460		hypothetical protein
						POG_GCA_000063485.1_03202		hypothetical protein
						POG_3685_03122		hypothetical protein
						POG_GCA_000069225.1_01480		hypothetical protein
						POG_GCA_000069225.1_02784		hypothetical protein
						POG_GCA_000069225.1_02139		hypothetical protein
						POG_GCA_000069225.1_00886	T:COG0639	hypothetical protein
						POG_GCA_000069225.1_03223		hypothetical protein
						POG_GCA_000069225.1_02797	S:ENOG410YXBF	hypothetical protein
						POG_GCA_000069225.1_03000		hypothetical protein
						POG_GCA_000069225.1_02523	S:ENOG4111T6G	hypothetical protein
						POG_GCA_000069225.1_01853	K:COG0789	hypothetical protein
						POG_GCA_000069225.1_01110	L:COG0553	hypothetical protein
						POG_GCA_000069225.1_02799	C:COG2141	hypothetical protein
						POG_GCA_000069225.1_03174		hypothetical protein
						POG_GCA_000069225.1_00829	E:ENOG410YCMU	hypothetical protein
						POG_GCA_000069225.1_02183		hypothetical protein
						POG_GCA_000069225.1_01310		hypothetical protein
						POG_GCA_000069225.1_02385		hypothetical protein
						POG_GCA_000069225.1_00413		hypothetical protein
						POG_GCA_000069225.1_00390	C:COG2141	hypothetical protein
						POG_GCA_000069225.1_02386		hypothetical protein
						POG_GCA_000069225.1_00405		hypothetical protein
